# Supplementary material for: The Influence of Phosphorus Substituents on the Structures and Solution Speciation of Trivalent Uranium and Lanthanide Phosphinodiboranates
Source: Inorg Chem. 2023 Nov 27;63(21):9451–63. doi: 10.1021/acs.inorgchem.3c02773 (PMC11134491; doi:10.1021/acs.inorgchem.3c02773)
Supplement: Supplementary file 1 — ic3c02773_si_001.zip [file ic3c02773_si_001.zip]

Archive with 28 entries (27 files):
- optimized-structures/
- optimized-structures/nd-ipr-4-small.xyz
- optimized-structures/nd-et-dimer.xyz
- optimized-structures/u-tbut-mono.xyz
- optimized-structures/nd-ipr-2-small.xyz
- optimized-structures/Er-ipr-dimer.xyz
- optimized-structures/nd-ph-dimer.xyz
- optimized-structures/nd-et-mono.xyz
- optimized-structures/Er-ipr-mono.xyz
- optimized-structures/nd-ipr-mono.xyz
- optimized-structures/u-tbut-dimer.xyz
- optimized-structures/Nd-ipr-dimer.xyz
- optimized-structures/nd-tbut-mono.xyz
- optimized-structures/nd-ph-mono.xyz
- optimized-structures/nd-tbut-dimer.xyz
- optimized-structures/u-ph-dimer.xyz
- optimized-structures/tb-ipr-dimer.xyz
- optimized-structures/sm-ipr-dimer.xyz
- optimized-structures/tb-ipr-mono.xyz
- optimized-structures/u-et-mono.xyz
- optimized-structures/u-ipr-dimer.xyz
- optimized-structures/sm-ipr-mono.xyz
- optimized-structures/u-ipr-mono.xyz
- optimized-structures/u-et-dimer.xyz
- optimized-structures/u-ph-mono.xyz
- optimized-structures/nd-et-2-small.xyz
- optimized-structures/nd-et-4-small.xyz
- optimized-structures/readme
