# Supplementary material for: The Influence of Phosphorus Substituents on the Structures and Solution Speciation of Trivalent Uranium and Lanthanide Phosphinodiboranates
Source: Inorg Chem. 2023 Nov 27;63(21):9451–63. doi: 10.1021/acs.inorgchem.3c02773 (PMC11134491; doi:10.1021/acs.inorgchem.3c02773)
Supplement: Supplementary file 1 — ic3c02773_si_001.zip [file ic3c02773_si_001.zip › optimized-structures/nd-ipr-4-small.xyz]

352
Energy = -9823.912991336
Nd    0.5761911    0.8101612   -3.0885792 
Nd   -1.9282083    2.6051172    8.6955075 
Nd    1.7180653   -2.6691344   -9.0169806 
Nd   -0.4142816   -1.7264463    3.5089532 
P    -1.1797857    0.1366834   -7.2126342 
P    -3.8651021    0.5833750    5.2017602 
P     3.7601926   -1.4663917   -5.2261918 
P     1.3612996    0.4876362    7.0931782 
P     2.3293425    0.8061449    1.0918085 
P    -4.1436489    0.2211009   11.7240839 
P    -2.3917628   -1.2554970   -0.5615394 
C    -3.0094603   -0.0910397   -6.8726826 
C    -5.0934390   -0.5739787    6.0271755 
C     4.9993612   -0.1854808   -5.8062218 
C     1.9982108    1.9205163    6.0617053 
C     4.1438626    0.3851200    0.8603153 
C    -2.9824507   -1.1647364   12.2459727 
C    -3.6226073    0.0744649   -0.0803901 
H     5.5964150   -0.6879323   -6.5932210 
H     2.4743228    1.4403092    5.1862755 
H    -2.1829007   -0.6931033   12.8527221 
H    -4.1080771   -0.3003811    0.8410721 
H    -3.5035389    0.0899378   -7.8488166 
H    -5.6007562   -1.0857287    5.1838996 
H     4.6222305    0.6968980    1.8108056 
C    -3.2806027   -1.5494695   -6.4516095 
C    -4.3476186   -1.6345036    6.8652213 
C     4.2716560    1.0085331   -6.4544447 
C     0.8350551    2.7870039    5.5460633 
C     4.3164215   -1.1402742    0.7108404 
C    -2.3308352   -1.8143993   11.0078999 
C    -2.8955922    1.3880205    0.2617047 
H    -2.9447286   -2.2673376   -7.2238198 
H    -3.5871668   -2.1802504    6.2767316 
H     3.6026803    1.5168263   -5.7345044 
H     0.3185596    3.3104064    6.3768975 
H     3.8985138   -1.6907709    1.5749314 
H    -3.1006691   -2.1979014   10.3101027 
H    -2.3517637    1.7933524   -0.6120784 
H    -4.3686647   -1.6954494   -6.2964019 
H    -5.0797429   -2.3700299    7.2517760 
H     5.0199832    1.7415953   -6.8113994 
H     1.2242238    3.5692183    4.8649185 
H     5.3957098   -1.3838936    0.6373434 
H    -1.6969769   -2.6687267   11.3223921 
H    -3.6385837    2.1477176    0.5764805 
H    -2.7679285   -1.7870169   -5.4993491 
H    -3.8554787   -1.1725454    7.7417030 
H     3.6849788    0.7002300   -7.3377537 
H     0.0882487    2.1912277    4.9914103 
H     3.8213496   -1.5060198   -0.2091032 
H    -1.6891636   -1.1008445   10.4567297 
H     1.2763223    1.0879147  -11.0916068 
H    -2.1767650    1.2524043    1.0898200 
C    -0.9870158    1.8214860   -8.0170847 
C    -4.8513750    1.9555691    4.3869012 
C     4.7330174   -2.9831833   -4.7007594 
C     2.8785891   -0.4586164    7.6619020 
C     2.2546410    2.6663530    1.3325821 
C    -4.4356889    1.2294988   13.2831447 
C    -3.3986270   -2.8147533   -0.8458932 
H     5.3799533   -2.6159482   -3.8789196 
H     3.4179940    0.2484924    8.3235227 
H    -4.7672387    0.4871799   14.0374719 
H    -4.0387470   -2.5734949   -1.7178451 
B    -0.2794726    0.2310882   -5.5092491 
B    -2.8541195    1.4315528    6.6061718 
B     2.7379130   -1.9843748   -6.7797657 
B     0.2794554   -0.7275361    6.0203822 
B     1.4497859    0.4692051   -0.5949673 
B    -3.1191320    1.3268034   10.5164926 
B     3.0243828   -1.1025531  -10.5399434 
B    -1.1913322   -1.6187212    0.9236192 
H    -0.7369937    1.2581748   -4.9794431 
H    -3.6839708    2.0359747    7.3111250 
H     3.5551345   -2.3393354   -7.6534054 
H     1.0691628   -1.3890403    5.3223314 
H     2.0293538    1.2691316   -1.3518723 
H    -1.9449431    1.5723825   10.8635600 
H     2.0510769   -1.5655242  -11.1731057 
H    -1.8547136   -2.2671859    1.7540363 
H     0.9415896    0.3556125   -5.6046452 
H    -2.0290228    2.2588859    6.2014011 
H     1.9657410   -2.9331272   -6.5688091 
H    -0.3681746   -1.4488711    6.7615579 
H     0.2496308    0.7616698   -0.5798526 
H    -3.6742539    2.4226964   10.2928045 
H     3.7086868   -2.0646168  -10.1445931 
H    -0.2091875   -2.2576941    0.5719179 
H    -0.5380336   -0.7353996   -4.7920031 
H    -2.2657923    0.6167532    7.3251738 
H     2.0751234   -1.0587105   -7.2662462 
H    -0.4626536   -0.0722024    5.2750094 
H     1.6059982   -0.6745591   -1.0016040 
H    -3.0580636    0.7328948    9.4243109 
H     2.5686185   -0.5580899   -9.5159399 
H    -0.8430943   -0.5562640    1.4571752 
B    -0.6110985   -1.2211569   -8.4865104 
B    -2.8943138   -0.4280239    3.8558513 
B     2.8554313   -0.8076082   -3.6254148 
B     0.5204837    1.2218640    8.7060904 
B     1.7617960   -0.0888237    2.7251657 
B    -5.8091132   -0.4571667   10.9498126 
B    -1.6456880   -0.7966409   -2.3113432 
H    -0.3157534   -2.2422686   -7.8371692 
H    -2.5122313   -1.4369618    4.4617530 
H     2.7873328    0.4276520   -3.7462463 
H     0.3780690    2.4408070    8.5056814 
H     1.6678476   -1.2912508    2.4476312 
H    -5.4564646   -1.2832742   10.1040824 
H    -1.6391129    0.4441482   -2.4009920 
H     0.4045723   -0.7440749   -9.0213502 
H    -1.9098609    0.2256290    3.4651493 
H     1.7160842   -1.2998338   -3.5520306 
H    -0.5842302    0.6750864    8.8643571 
H     0.6523962    0.3651664    3.0642366 
H    -0.4875940   -1.2412112   -2.3828032 
H    -1.4655438   -1.4562737   -9.3282635 
H    -3.6414188   -0.7361630    2.9435855 
H     3.5425991   -1.1029261   -2.6613984 
H     1.2251452    1.0645376    9.6903806 
H     2.6022267    0.0903265    3.5920911 
H    -2.3670710   -1.2733271   -3.1735271 
B     1.9654546    3.1724557   -3.9707066 
B    -0.8547251    4.9055023    9.9357507 
B     0.2023376   -4.5047293  -10.4822746 
B    -1.6099109   -4.0549514    4.5905988 
B    -0.7961546    3.2789895   -2.5360530 
B    -3.3703231    4.9043554    7.9676839 
B     3.0031819   -5.1367467   -8.9628923 
B     1.2516475   -4.0348854    3.2901176 
H     2.9371859    3.6851730   -4.4995357 
H    -0.0520089    5.5389508   10.6003637 
H    -1.7504306    3.8706220   -2.0595142 
H    -4.2105352    5.5307018    7.3436244 
H     3.8122676   -5.9937531   -8.6496631 
H     2.2991144   -4.5849340    2.9890910 
H     1.4232952    2.3693904   -4.7454461 
H    -0.3081906    4.4128622    8.9278328 
H    -0.1396999   -4.2175457   -9.3180333 
H    -1.1619721   -3.1444707    5.3109819 
H    -0.1496654    2.6772831   -1.6628128 
H    -3.8984483    3.9958019    8.6366845 
H     3.5755226   -4.1395806   -9.4398638 
H     0.6753423   -3.5728377    2.2918145 
H     2.2795336    2.5825298   -2.9212738 
H    -1.3569533    3.9863128   10.6068205 
H     0.6361118   -3.4799239  -11.0355362 
H    -1.9681665   -3.5570048    3.5057532 
H    -1.1820156    2.4643103   -3.3947928 
H    -2.5359836    4.3904508    7.1944379 
H     2.3347157   -4.7717058   -7.9770250 
H     1.4652961   -3.1062144    4.0936886 
P     0.5067548    4.3743481   -3.4893340 
P    -2.3109530    5.9911605    9.2029913 
P     1.6837245   -5.7795062  -10.2659962 
P    -0.0680386   -5.1769709    4.1694676 
P     4.1393976    0.1948565  -11.4473831 
C     2.9793407    1.2575754  -12.4768127 
C     5.2093618   -0.7173923  -12.6944895 
H     2.4866588    0.5738862  -13.1969429 
C     1.8882449    1.8709749  -11.5789079 
H     5.8216963    0.0848052  -13.1538820 
H     1.2085216    2.5029505  -12.1865541 
H     2.3327174    2.5031126  -10.7867507 
B     5.2418608    1.2557180  -10.2243421 
H    -6.4554159   -0.9504728   11.8770207 
H    -6.3542090    0.5249159   10.4416762 
H    -2.5433465   -4.6255231    5.1300148 
H    -0.7298086   -4.9723476  -11.1140935 
H     5.7430740    0.4412282   -9.4446952 
H     6.0737462    1.8376489  -10.9242991 
H     4.4581139    2.0181881   -9.6550299 
C    -3.3820822    6.6970132   10.5672565 
C    -1.5875614    7.4430226    8.2611364 
C    -0.6696882    6.9427687    7.1275378 
H    -2.4618260    7.9465864    7.8020369 
H    -0.3203243    7.8058184    6.5256063 
H     0.2224162    6.4278250    7.5337728 
H    -1.1951185    6.2439447    6.4496486 
C    -0.2797910    5.0136479   -5.0651571 
H    -0.6542521    4.0715223   -5.5179739 
C     1.0869737    5.8532443   -2.4816070 
C     2.4056749    5.5285725   -1.7533986 
H     1.2872999    6.6521426   -3.2248719 
H     2.7381202    6.4081114   -1.1650590 
H     2.2717588    4.6821762   -1.0517181 
H     3.2094533    5.2567189   -2.4615894 
C     0.6388667   -5.9390314    5.7273043 
C    -0.5761914   -6.5959970    3.0562251 
C    -1.1498183   -6.0465089    1.7356972 
H    -1.3906421   -7.1163572    3.5993466 
H    -1.5248934   -6.8828442    1.1116821 
H    -1.9893184   -5.3484935    1.9104435 
H    -0.3736754   -5.5104511    1.1571383 
C     0.9933500   -7.4013972   -9.6231014 
H     1.8868544   -8.0235419   -9.4157663 
C     2.5075520   -6.1388710  -11.9086098 
C     3.0797390   -4.8384284  -12.5047543 
H     1.6952763   -6.4977562  -12.5719532 
H     3.5120826   -5.0413030  -13.5049125 
H     2.3010070   -4.0623365  -12.6231485 
H     3.8853004   -4.4231323  -11.8688674 
H    -5.4126550    2.4334795    5.2142019 
H     2.5827622    3.0814876    0.3593030 
H    -1.5485267    2.5174313   -7.3606116 
C     3.7712453   -4.0389518   -4.1197324 
H     3.0909017   -4.4299296   -4.9016288 
H     4.3528755   -4.8934474   -3.7188949 
H     3.1576072   -3.6251521   -3.2965608 
C     0.2435960   -7.1721111   -8.2959357 
H    -0.0808256   -8.1476120   -7.8812009 
H     0.8835015   -6.6768993   -7.5414784 
H    -0.6588064   -6.5498745   -8.4503354 
C     6.1687710   -1.6756349  -11.9611640 
H     5.6179005   -2.5167999  -11.4952870 
H     6.8944093   -2.1049253  -12.6819211 
H     6.7330805   -1.1511896  -11.1677799 
C     0.4958105    2.2465386   -8.0113023 
H     0.6045292    3.2265541   -8.5172752 
H     0.8896170    2.3468962   -6.9839514 
H     1.1318438    1.5202213   -8.5518426 
C     0.7462240    5.6373988   -6.0277491 
H     1.5738609    4.9388736   -6.2490969 
H     0.2526053    5.9031651   -6.9848922 
H     1.1814357    6.5671022   -5.6090277 
C     0.7971820    3.1121384    1.5663474 
H     0.7490749    4.2193910    1.6090215 
H     0.1325499    2.7766562    0.7489070 
H     0.4011550    2.7157056    2.5200292 
C    -2.4475496   -3.9574320   -1.2528535 
H    -1.7580681   -4.2139313   -0.4267647 
H    -3.0338212   -4.8645805   -1.5036359 
H    -1.8413287   -3.6836319   -2.1378790 
C    -3.8956642    3.0051514    3.7844159 
H    -4.4841250    3.8028796    3.2877715 
H    -3.2700424    3.4802692    4.5629975 
H    -3.2290173    2.5528122    3.0252841 
C     2.4317047   -1.6654900    8.5099983 
H     1.8780078   -2.3984560    7.8946914 
H     3.3207287   -2.1740859    8.9343772 
H     1.7804548   -1.3554422    9.3495168 
C    -5.5897314    2.2244028   13.0530927 
H    -5.7915840    2.7901720   13.9859432 
H    -5.3316697    2.9567405   12.2624621 
H    -6.5152463    1.7037131   12.7475358 
C    -0.8552635    8.4321640    9.1860309 
H    -0.4427652    9.2695556    8.5873072 
H    -1.5281720    8.8684302    9.9490572 
H    -0.0139951    7.9383667    9.7093156 
C    -4.0265530    5.5547692   11.3770737 
H    -4.5845005    5.9746106   12.2379238 
H    -4.7418229    4.9797513   10.7587377 
H    -3.2720440    4.8500556   11.7732774 
C    -3.1698695    1.9395362   13.7954333 
H    -3.3819016    2.4503707   14.7572185 
H    -2.3308888    1.2376166   13.9660983 
H    -2.8276034    2.7071120   13.0733063 
C    -3.7232005   -2.2074700   13.1036454 
H    -4.5337173   -2.6869050   12.5227759 
H    -3.0157322   -2.9952095   13.4354513 
H    -4.1755908   -1.7579779   14.0090291 
C     3.0366642    2.7724385    6.8135045 
H     3.9269664    2.1853455    7.1083724 
H     3.3831779    3.5993168    6.1602709 
H     2.6007112    3.2213925    7.7277844 
C     3.8024405   -0.8824605    6.5062294 
H     4.1831963   -0.0152370    5.9339329 
H     4.6786127   -1.4273670    6.9128029 
H     3.2824238   -1.5542564    5.7968757 
C    -6.1385423    0.1689546    6.8809538 
H    -6.7442558    0.8791053    6.2856171 
H    -6.8289243   -0.5660435    7.3383626 
H    -5.6636589    0.7172743    7.7161328 
C    -5.8486327    1.4222381    3.3428147 
H    -6.4506737    2.2617934    2.9401747 
H    -5.3221944    0.9428219    2.4960684 
H    -6.5497005    0.6825843    3.7747959 
C     1.1411556   -4.8310283    6.6732410 
H     0.3120907   -4.1757772    7.0022341 
H     1.5963363   -5.2863429    7.5760436 
H     1.9052335   -4.1965008    6.1876720 
C     0.5799100   -7.5809490    2.8037651 
H     0.9285398   -8.0637442    3.7368715 
H     0.2463334   -8.3851174    2.1166032 
H     1.4428862   -7.0678385    2.3364976 
C    -4.2931053   -3.2019407    0.3446362 
H    -5.0264935   -2.4100846    0.5895186 
H    -4.8624301   -4.1214129    0.0987468 
H    -3.6961631   -3.4057433    1.2538171 
C    -4.6885247    0.2892557   -1.1709992 
H    -5.4034758    1.0712597   -0.8434447 
H    -4.2268047    0.6264027   -2.1197234 
H    -5.2694032   -0.6303710   -1.3768326 
C     3.2028426    3.1721257    2.4332040 
H     3.0783082    4.2663938    2.5641916 
H     2.9888089    2.6866042    3.4033275 
H     4.2645554    2.9846700    2.1837981 
C     4.7944344    1.1439028   -0.3118433 
H     5.8790070    0.9150808   -0.3443731 
H     4.3552279    0.8377360   -1.2797710 
H     4.6874009    2.2418658   -0.2168993 
C     0.0099745    6.3414204   -1.4938290 
H     0.3570899    7.2641218   -0.9848617 
H    -0.9499953    6.5647228   -1.9944249 
H    -0.1873329    5.5740590   -0.7204212 
C    -1.4812867    5.9405073   -4.8087056 
H    -2.2097108    5.4828028   -4.1127499 
H    -1.1551567    6.9107754   -4.3841248 
H    -2.0026874    6.1568449   -5.7635598 
C     5.9293422    0.2610430   -4.6628275 
H     6.4913122   -0.5854013   -4.2219418 
H     6.6677100    0.9898124   -5.0525492 
H     5.3570023    0.7551544   -3.8536739 
C     5.6128122   -3.5701988   -5.8187030 
H     6.3156398   -2.8236812   -6.2356096 
H     6.2151990   -4.4088545   -5.4145433 
H     4.9975282   -3.9679214   -6.6492048 
C     0.1051553   -8.1108930  -10.6609501 
H     0.6628279   -8.3729158  -11.5804621 
H    -0.2892752   -9.0535869  -10.2305537 
H    -0.7573184   -7.4785793  -10.9463813 
C     3.5882724   -7.2287765  -11.7841650 
H     3.1743729   -8.1898336  -11.4231283 
H     4.0498614   -7.4140654  -12.7750595 
H     4.3886422   -6.9149214  -11.0865696 
C     3.7553633    2.3398038  -13.2490392 
H     4.4961285    1.9011426  -13.9457989 
H     3.0536016    2.9557561  -13.8483623 
H     4.2970716    3.0068394  -12.5516055 
C     4.4107713   -1.4378378  -13.7941047 
H     3.8327121   -0.7328317  -14.4216109 
H     5.0995285   -1.9919832  -14.4647310 
H     3.7031959   -2.1699365  -13.3586180 
C    -3.5537195    0.9048392   -5.8308692 
H    -3.3461596    1.9580814   -6.1023647 
H    -4.6536426    0.7906490   -5.7485148 
H    -3.1168451    0.7149857   -4.8319447 
C    -1.5936167    1.8616179   -9.4311967 
H    -1.5053864    2.8851317   -9.8482761 
H    -1.0589377    1.1717537  -10.1112831 
H    -2.6655989    1.5851937   -9.4354735 
H    -2.6836303    7.2446392   11.2314842 
C    -4.4432186    7.6720335   10.0238269 
H    -3.9900936    8.5448981    9.5156091 
H    -5.1162908    7.1650022    9.3054732 
H    -5.0620667    8.0561421   10.8597965 
H     1.5145015   -6.5311154    5.3929354 
C    -0.3706301   -6.8693512    6.4243159 
H    -1.2826565   -6.3149721    6.7185290 
H    -0.6753349   -7.7144787    5.7770677 
H     0.0821455   -7.2970606    7.3418425 
