# Supplementary material for: The Influence of Phosphorus Substituents on the Structures and Solution Speciation of Trivalent Uranium and Lanthanide Phosphinodiboranates
Source: Inorg Chem. 2023 Nov 27;63(21):9451–63. doi: 10.1021/acs.inorgchem.3c02773 (PMC11134491; doi:10.1021/acs.inorgchem.3c02773)
Supplement: Supplementary file 1 — ic3c02773_si_001.zip [file ic3c02773_si_001.zip › optimized-structures/nd-et-dimer.xyz]

140
Energy = -4441.791622836
Nd    3.1294546   -0.0995441    0.0334676 
B     4.6489090   -2.1003425   -1.2139106 
P     6.0630498   -1.9317058    0.1047103 
C     7.6666912   -1.5475548   -0.7156975 
C     7.6478590   -0.1940190   -1.4492029 
H     7.4603003    0.6286516   -0.7497265 
H     6.8639007   -0.1669607   -2.2145867 
H     8.6123022   -0.0126422   -1.9401527 
H     8.4433278   -1.5558569    0.0618772 
H     7.8848903   -2.3669312   -1.4147321 
C     6.3351923   -3.5273508    0.9816615 
H     6.6807586   -4.2596973    0.2385372 
C     5.0678753   -4.0311251    1.6967878 
H     5.2769845   -4.9697360    2.2254953 
H     4.7043535   -3.2991974    2.4265171 
H     4.2586686   -4.2154134    0.9806537 
H     7.1512614   -3.3712954    1.7010429 
B     5.5838968   -0.5180857    1.3417495 
H     5.3987269    0.4712300    0.6349585 
H     6.4103951   -0.2954348    2.1864303 
H     4.5114179   -0.8480296    1.8447777 
H     4.5265947   -0.9804502   -1.7184749 
H     4.8459704   -2.9391756   -2.0529964 
H     3.6209391   -2.3497409   -0.5763205 
B     1.9878987   -1.4164102    2.3032175 
P     0.0681455   -1.3334427    2.5660785 
C    -0.6709172   -3.0177671    2.6521847 
H    -0.1735486   -3.5594166    3.4685961 
C    -0.5370240   -3.7824837    1.3250404 
H     0.5162539   -3.9253330    1.0560485 
H    -1.0090254   -4.7704284    1.3990143 
H    -1.0226628   -3.2362592    0.5083674 
H    -1.7291486   -2.8967527    2.9206314 
C    -0.2132865   -0.6274210    4.2460998 
C     0.2783942    0.8258376    4.3726249 
H     0.0794644    1.2076337    5.3821248 
H    -0.2296359    1.4773082    3.6530684 
H     1.3553590    0.8998726    4.1846326 
H    -1.2917917   -0.6920347    4.4475392 
H     0.3036419   -1.2781918    4.9647134 
B    -0.9724171   -0.2644195    1.3478632 
H    -0.5011683    0.8333069    1.2019647 
H    -1.0732891   -0.8425183    0.2732818 
Nd   -3.2813088    0.0002982   -0.0968788 
B    -4.2548978    2.1222871    1.4802117 
P    -3.5470660    3.3872503    0.1893686 
C    -4.8983893    4.4542025   -0.4665015 
C    -6.0208111    3.6487639   -1.1452679 
H    -6.4899419    2.9544227   -0.4386393 
H    -6.7967142    4.3243582   -1.5266179 
H    -5.6359406    3.0616524   -1.9868714 
H    -4.4435718    5.1610027   -1.1744295 
H    -5.2944023    5.0347097    0.3783961 
C    -2.3534989    4.5525697    0.9710782 
H    -2.9309866    5.2165139    1.6296900 
C    -1.2437967    3.8383177    1.7622821 
H    -0.5309081    4.5669841    2.1675233 
H    -0.6849666    3.1373305    1.1342643 
H    -1.6647029    3.2696033    2.5988736 
H    -1.9279442    5.1692645    0.1671846 
B    -2.7066437    2.4466883   -1.2909708 
H    -2.2899253    3.1916584   -2.1362589 
H    -1.8024192    1.7542238   -0.8173955 
H    -3.5710236    1.6954402   -1.7541983 
H    -5.0241405    1.4067206    0.8425035 
H    -4.8205399    2.6360100    2.4089533 
H    -3.3019129    1.4463901    1.8572336 
B    -2.0383179   -1.3389622   -2.3307249 
P    -0.1566941   -1.3821739   -2.8009256 
C     0.0465900   -0.3409284   -4.3091193 
H    -0.7638770   -0.6108847   -4.9998706 
C     0.0346811    1.1649994   -3.9978582 
H     0.8904373    1.4329088   -3.3688307 
H    -0.8791564    1.4627876   -3.4712616 
H     0.0980098    1.7467750   -4.9261712 
H     0.9978772   -0.6291375   -4.7775723 
C     0.2908621   -3.0738425   -3.3810208 
C     0.1244836   -4.1541596   -2.3000124 
H    -0.9089181   -4.1921301   -1.9344867 
H     0.3792985   -5.1416537   -2.7048616 
H     0.7821943   -3.9579596   -1.4462151 
H    -0.3502290   -3.2891863   -4.2471879 
H     1.3305598   -3.0349582   -3.7337805 
B     1.1686658   -0.8223306   -1.5274645 
H     2.2416616   -0.7407116   -2.1179237 
H     1.2827006   -1.6400165   -0.6288038 
H     0.9144851    0.2696657   -1.0320795 
H    -2.6580424   -1.8600635   -3.2237191 
H    -2.3152772   -0.1452200   -2.2530243 
H    -2.2331019   -1.9017995   -1.2557129 
B    -5.5992171   -0.8038878   -1.3202719 
P    -5.7409226   -2.0904547    0.1407814 
C    -7.3448123   -1.8453646    1.0108773 
C    -7.4953128   -0.4310834    1.5987701 
H    -7.4660004    0.3283703    0.8093948 
H    -8.4534012   -0.3403736    2.1255358 
H    -6.6918916   -0.2056603    2.3089903 
H    -8.1413172   -2.0504518    0.2821704 
H    -7.4065066   -2.6065931    1.8005682 
C    -5.8074800   -3.7914647   -0.5607507 
C    -4.4931094   -4.2094295   -1.2440583 
H    -4.2241095   -3.5175830   -2.0495487 
H    -4.5937283   -5.2146503   -1.6722618 
H    -3.6641375   -4.2254759   -0.5268603 
H    -6.0524719   -4.4736412    0.2651469 
H    -6.6424072   -3.8129293   -1.2744599 
B    -4.2931012   -2.0114734    1.4495425 
H    -4.2794830   -0.8689025    1.9090087 
H    -3.2416184   -2.1854092    0.8283221 
H    -4.4370801   -2.8412598    2.3067501 
H    -5.5639434    0.3166941   -0.8175301 
H    -4.5265999   -1.0179644   -1.8760317 
H    -6.5210385   -0.9173944   -2.0825983 
H    -2.0732840   -0.2003554    1.8874129 
H     2.2502799   -1.9853858    1.2462561 
H     2.3377718   -0.2415510    2.2609483 
H     2.5069879   -1.9764813    3.2348454 
B     3.8271771    2.1377098   -1.5963915 
P     3.3342839    3.3596447   -0.1704530 
C     4.7605993    4.3841361    0.3851277 
C     5.9468478    3.5405153    0.8848581 
H     5.6574665    2.9042464    1.7284443 
H     6.7667520    4.1923607    1.2121281 
H     6.3259161    2.8873285    0.0905369 
H     4.3956761    5.0515632    1.1784241 
H     5.0625364    5.0120281   -0.4650060 
C     2.0746667    4.5801667   -0.7381530 
C     0.9011501    3.9230035   -1.4843137 
H     0.1091528    4.6550569   -1.6845946 
H     1.2326361    3.5120706   -2.4430886 
H     0.4589480    3.1032177   -0.9074308 
H     1.7234865    5.1134717    0.1562478 
H     2.5814456    5.3104257   -1.3844378 
B     2.6168427    2.3360007    1.3135336 
H     2.2140366    3.0139580    2.2209084 
H     1.7048582    1.6489273    0.8412521 
H     3.5187844    1.5848288    1.6873707 
H     2.8040620    1.5009818   -1.8266829 
H     4.2464224    2.6698665   -2.5907300 
H     4.6727845    1.3802938   -1.1193629 
