# Supplementary material for: The Influence of Phosphorus Substituents on the Structures and Solution Speciation of Trivalent Uranium and Lanthanide Phosphinodiboranates
Source: Inorg Chem. 2023 Nov 27;63(21):9451–63. doi: 10.1021/acs.inorgchem.3c02773 (PMC11134491; doi:10.1021/acs.inorgchem.3c02773)
Supplement: Supplementary file 1 — ic3c02773_si_001.zip [file ic3c02773_si_001.zip › optimized-structures/u-tbut-mono.xyz]

106
Energy = -2607.991936327
P    -3.3099422   -1.1353654   -0.0078193 
P     0.6740774    3.4357988    0.0519328 
P     2.6346147   -2.2999384    0.0057664 
C    -4.7768836   -0.1340488    0.6398082 
C    -3.8090271   -2.8107162   -0.7237348 
C    -0.5357995    4.7062101   -0.6475858 
C     2.2697130    4.2082201    0.7084644 
C     4.3531162   -1.8659077   -0.6484777 
C     2.4906666   -4.0918515    0.5922289 
B    -2.0395518   -1.3968016    1.4516448 
H    -1.0530337   -1.9326987    0.9364086 
H    -1.7115155   -0.2679573    1.8313805 
H    -2.4355637   -2.0740208    2.3609419 
B    -2.3862894   -0.0923342   -1.3743005 
H    -3.0622312    0.2489059   -2.3068606 
H    -1.9803141    0.9034110   -0.7704663 
H    -1.4015823   -0.7460373   -1.7387373 
B    -0.1727818    2.4327340    1.4967438 
H    -1.1290984    1.8466945    0.9788841 
H     0.6527800    1.5851727    1.8500576 
H    -0.5596278    3.0898792    2.4245636 
B     1.1251009    2.1341116   -1.3292162 
H     1.7572405    2.5599912   -2.2576006 
H     1.7872838    1.2816501   -0.7314895 
H     0.0693680    1.6068434   -1.7004839 
B     2.1855373   -1.1196902    1.4962928 
H     2.1658009    0.0220982    1.0245796 
H     1.0374100   -1.4148927    1.8406378 
H     2.9515997   -1.1583507    2.4203553 
B     1.3115341   -1.9924943   -1.3961205 
H     1.3949119   -2.7227578   -2.3461748 
H     0.2262645   -2.1641009   -0.8352964 
H     1.3871745   -0.8037657   -1.7267474 
C    -0.7153552    5.9146878    0.2955165 
H     0.1876766    6.5338443    0.3499155 
H    -1.5281090    6.5494052   -0.0862740 
H    -0.9838924    5.5948010    1.3097342 
C    -0.0939388    5.1713773   -2.0538647 
H     0.0152145    4.3205957   -2.7358688 
H    -0.8618167    5.8429728   -2.4649440 
H     0.8535692    5.7186939   -2.0360746 
C    -1.8957348    3.9767484   -0.7792144 
H    -2.3026336    3.7036474    0.2001878 
H    -2.6112490    4.6503402   -1.2727128 
H    -1.8147085    3.0669047   -1.3850035 
C     2.8596177    5.2350196   -0.2815590 
H     2.2395611    6.1355766   -0.3603355 
H     3.8515881    5.5476844    0.0755200 
H     2.9809518    4.8026696   -1.2821384 
C     2.0397896    4.8568017    2.0924052 
H     2.9991989    5.2392056    2.4705486 
H     1.3386890    5.6960499    2.0502493 
H     1.6557447    4.1265969    2.8133035 
C     3.2822935    3.0471140    0.8729358 
H     4.1876981    3.4363898    1.3606816 
H     2.8821892    2.2391585    1.4967961 
H     3.5703687    2.6246518   -0.0953281 
C     0.9757578   -4.3882655    0.7240251 
H     0.4780717   -4.3827690   -0.2512709 
H     0.8501517   -5.3865445    1.1676718 
H     0.4710009   -3.6632606    1.3733223 
C     3.1466610   -4.2756992    1.9794635 
H     2.6974704   -3.6071199    2.7221420 
H     2.9893503   -5.3120793    2.3124881 
H     4.2250524   -4.0907278    1.9612867 
C     3.0952833   -5.0778468   -0.4299756 
H     4.1866675   -4.9937866   -0.4884685 
H     2.8597159   -6.1058306   -0.1185730 
H     2.6761373   -4.9233453   -1.4316465 
C     5.4706473   -2.3578177    0.2955715 
H     5.5521033   -3.4509639    0.3041085 
H     6.4344410   -1.9577561   -0.0513074 
H     5.3097026   -2.0089453    1.3228731 
C     4.5579168   -2.4252325   -2.0747862 
H     5.5349075   -2.0891767   -2.4518228 
H     4.5477214   -3.5192103   -2.1021392 
H     3.7842631   -2.0587234   -2.7587977 
C     4.4107035   -0.3197996   -0.7178620 
H     5.3614389   -0.0231353   -1.1839459 
H     3.5946793    0.0929275   -1.3220750 
H     4.3635091    0.1305970    0.2791664 
C    -4.7867049   -3.5667189    0.2007149 
H    -5.7710767   -3.0861114    0.2416065 
H    -4.9327169   -4.5849701   -0.1881063 
H    -4.3921327   -3.6476962    1.2208491 
C    -4.4110457   -2.6467196   -2.1379152 
H    -3.7123442   -2.1339708   -2.8083841 
H    -4.6172615   -3.6431399   -2.5553652 
H    -5.3512477   -2.0865601   -2.1309758 
C    -2.5031447   -3.6353448   -0.8406969 
H    -2.0826799   -3.8654790    0.1440192 
H    -2.7295104   -4.5844668   -1.3476356 
H    -1.7400843   -3.1117346   -1.4281528 
C    -5.2443046   -0.6643875    2.0142959 
H    -6.0525912   -0.0192648    2.3886818 
H    -5.6309892   -1.6867314    1.9597136 
H    -4.4278011   -0.6462470    2.7446223 
C    -4.2677649    1.3178408    0.8219308 
H    -4.0278986    1.7833682   -0.1397375 
H    -5.0595695    1.9105976    1.3022872 
H    -3.3767158    1.3632446    1.4590145 
C    -5.9490114   -0.1193485   -0.3644119 
H    -6.4254552   -1.1022037   -0.4570584 
H    -6.7145568    0.5864798   -0.0107830 
H    -5.6206975    0.2076900   -1.3584656 
U     0.0062868   -0.0125421    0.0864486 
