# Supplementary material for: The Influence of Phosphorus Substituents on the Structures and Solution Speciation of Trivalent Uranium and Lanthanide Phosphinodiboranates
Source: Inorg Chem. 2023 Nov 27;63(21):9451–63. doi: 10.1021/acs.inorgchem.3c02773 (PMC11134491; doi:10.1021/acs.inorgchem.3c02773)
Supplement: Supplementary file 1 — ic3c02773_si_001.zip [file ic3c02773_si_001.zip › optimized-structures/nd-ipr-2-small.xyz]

176
Energy = -4911.967521817
P    -6.0561038   -2.0039712   -0.2007410 
C    -6.2392103   -3.5951294   -1.1729320 
C    -7.4196599   -3.5346022   -2.1601832 
H    -7.2865783   -2.7097412   -2.8868059 
H    -8.3886028   -3.3879149   -1.6450351 
H    -7.4840712   -4.4849703   -2.7282353 
H    -6.4350146   -4.3799069   -0.4145600 
C    -4.9177146   -3.9347751   -1.8912316 
H    -5.0222217   -4.9048025   -2.4185995 
H    -4.0729699   -4.0194361   -1.1823872 
H    -4.6551215   -3.1629964   -2.6391599 
C    -7.7024639   -1.6873420    0.6377423 
C    -8.1420693   -2.8734380    1.5157305 
H    -7.4021613   -3.0705117    2.3154115 
H    -9.1145016   -2.6446791    1.9974308 
H    -8.2711636   -3.8030863    0.9285377 
H    -8.4274144   -1.5560958   -0.1907474 
C    -7.6488760   -0.3734127    1.4425081 
H    -7.3827330    0.4889143    0.8038125 
H    -6.9070612   -0.4319300    2.2617206 
H    -8.6421439   -0.1743368    1.8935563 
B    -4.6411208   -2.1911153    1.1349910 
H    -3.5867087   -2.3662397    0.4927761 
H    -4.8142847   -3.1007435    1.9298086 
Nd   -3.1789494   -0.0618923    0.0039290 
B    -2.0374153   -1.2147243   -2.3598573 
P    -0.1467117   -1.4073190   -2.7843566 
C     0.1769085   -0.4399547   -4.3609567 
C    -0.5070485   -1.0490000   -5.5977522 
H    -1.6043927   -1.1014314   -5.4621402 
H    -0.1355671   -2.0663863   -5.8255238 
H    -0.3036368   -0.4134697   -6.4835125 
H     1.2766906   -0.4769237   -4.4940716 
C    -0.2382691    1.0300419   -4.1511405 
H     0.1929884    1.4496050   -3.2243226 
H    -1.3381817    1.1317392   -4.0879576 
H     0.1170268    1.6439014   -5.0030625 
C     0.2336929   -3.2007422   -3.1726534 
C     1.6712556   -3.3993189   -3.6873663 
H     1.8339746   -4.4672425   -3.9382356 
H     2.4162174   -3.1132551   -2.9204251 
H     1.8745164   -2.8070112   -4.6001153 
H    -0.4868552   -3.4721634   -3.9703553 
C    -0.0519968   -4.0847471   -1.9431447 
H    -1.0910229   -3.9658199   -1.5812624 
H     0.6352919   -3.8403682   -1.1111651 
H     0.1001554   -5.1507417   -2.2073827 
B     1.1642165   -0.7906521   -1.5019618 
H     1.2743078   -1.5745551   -0.5547593 
H     2.2541501   -0.7393661   -2.0923738 
Nd    3.1789664   -0.0614821   -0.0039009 
B     2.0375411   -1.2165234    2.3588735 
P     0.1468433   -1.4097759    2.7830831 
C    -0.2332341   -3.2035406    3.1701142 
C     0.0527413   -4.0866470    1.9400242 
H    -0.0997046   -5.1528151    2.2033942 
H    -0.6341888   -3.8415208    1.1079694 
H     1.0919264   -3.9676293    1.5786261 
H     0.4873108   -3.4753857    3.9676744 
C    -1.6707772   -3.4027385    3.6846397 
H    -2.4157838   -3.1160663    2.9179674 
H    -1.8333827   -4.4709047    3.9345486 
H    -1.8740659   -2.8112832    4.5979381 
C    -0.1773270   -0.4435048    4.3602272 
C     0.2365811    1.0269467    4.1510855 
H     1.3364124    1.1296454    4.0880878 
H    -0.1949530    1.4464932    3.2243880 
H    -0.1193741    1.6401553    5.0032009 
H    -1.2770754   -0.4814392    4.4933587 
C     0.5071339   -1.0525962    5.5967041 
H     0.1372201   -2.0707983    5.8233965 
H     1.6046084   -1.1031413    5.4614482 
H     0.3023466   -0.4182158    6.4829719 
B    -1.1642108   -0.7923184    1.5012037 
H    -0.9151866    0.3357837    1.0516923 
H    -2.2540239   -0.7412424    2.0918606 
H    -1.2745919   -1.5756179    0.5535419 
H     2.7091514   -1.5723202    3.3132689 
H     2.1850731   -0.0065816    2.1326403 
H     2.3074965   -1.8787633    1.3442905 
B     2.6979985    2.5001627    1.0810074 
P     3.5280036    3.4048677   -0.4431993 
C     2.3431778    4.6330690   -1.2177985 
C     1.9047721    5.7194708   -0.2198723 
H     1.3648117    5.2753827    0.6372355 
H     2.7647468    6.2947907    0.1746017 
H     1.2218625    6.4363155   -0.7189365 
H     2.9177182    5.1046101   -2.0399891 
C     1.1440803    3.8963632   -1.8425017 
H     1.4730586    3.1932136   -2.6277562 
H     0.5700994    3.3245793   -1.0890666 
H     0.4515510    4.6264403   -2.3072975 
C     5.0140688    4.3988259    0.1236075 
C     5.6000255    5.2612684   -1.0100352 
H     6.4987808    5.7993591   -0.6456151 
H     4.8824659    6.0216573   -1.3733669 
H     5.9037054    4.6328522   -1.8701092 
H     4.6323859    5.0606525    0.9270666 
C     6.0836085    3.4706634    0.7316303 
H     6.9192076    4.0806831    1.1309071 
H     5.6820320    2.8563764    1.5576488 
H     6.4971086    2.7843761   -0.0320798 
B     4.0243313    2.0426653   -1.7547295 
H     4.8314353    1.2902208   -1.1829916 
H     2.9763714    1.4164124   -1.9731313 
H     4.4997396    2.4817035   -2.7905623 
H     3.5707732    1.7346727    1.5335705 
H     1.7758036    1.8041691    0.6049043 
H     2.2791924    3.2389531    1.9562019 
B     4.6415980   -2.1891516   -1.1371486 
P     6.0563516   -2.0030640    0.1989714 
C     7.7027844   -1.6848381   -0.6387404 
C     8.1427472   -2.8693358   -1.5186953 
H     8.2711158   -3.8001932   -0.9332589 
H     9.1156210   -2.6398818   -1.9991731 
H     7.4034083   -3.0646177   -2.3193413 
C     7.6492891   -0.3695367   -1.4412525 
H     6.9079934   -0.4268558   -2.2610214 
H     8.6427798   -0.1693716   -1.8913289 
H     7.3824981    0.4915984   -0.8012289 
H     8.4275117   -1.5549423    0.1901587 
C     6.2398111   -3.5953475    1.1692785 
C     7.4204147   -3.5358096    2.1564077 
H     7.4848395   -4.4866935    2.7235946 
H     8.3892875   -3.3887550    1.6412365 
H     7.2875152   -2.7115948    2.8837978 
C     4.9184671   -3.9358886    1.8874355 
H     4.6558526   -3.1648550    2.6361264 
H     5.0232088   -4.9063922    2.4138794 
H     4.0736357   -4.0200231    1.1786286 
H     6.4355617   -4.3792524    0.4099895 
B     5.6078703   -0.5043025    1.3681693 
H     4.5067838   -0.7703871    1.8747209 
H     6.4433274   -0.2569466    2.2228201 
H     5.4610121    0.4608999    0.6017760 
H     4.8151611   -3.0979153   -1.9328677 
H     4.5634768   -1.0861571   -1.7132949 
H     3.5871507   -2.3652382   -0.4952457 
H     0.9151891    0.3372026   -1.0518781 
H    -2.7090512   -1.5697058   -3.3145413 
H    -2.3072639   -1.8779076   -1.3458760 
H    -2.1851431   -0.0050105   -2.1325508 
B    -5.6081431   -0.5036282   -1.3680755 
H    -5.4612882    0.4605482   -0.6003574 
H    -4.5070980   -0.7688829   -1.8751972 
H    -6.4438076   -0.2552259   -2.2222160 
B    -2.6988429    2.5007051   -1.0791497 
P    -3.5284620    3.4043186    0.4459207 
C    -2.3436980    4.6324250    1.2207492 
C    -1.9042751    5.7181197    0.2225058 
H    -1.3624781    5.2735520   -0.6331626 
H    -2.7639561    6.2923758   -0.1741655 
H    -1.2228045    6.4359771    0.7220861 
C    -1.1453296    3.8957057    1.8468561 
H    -0.4518619    4.6260057    2.3099072 
H    -1.4750642    3.1947127    2.6337245 
H    -0.5720784    3.3215695    1.0946388 
H    -2.9186820    5.1046657    2.0422207 
C    -5.0149518    4.3982496   -0.1198887 
C    -5.5990820    5.2621596    1.0135892 
H    -6.4991458    5.7988236    0.6502978 
H    -4.8813525    6.0238196    1.3738865 
H    -5.9002836    4.6350172    1.8754771 
C    -6.0856298    3.4697077   -0.7253256 
H    -5.6851262    2.8534308   -1.5503791 
H    -6.4991275    2.7853060    0.0400839 
H    -6.9210113    4.0795817   -1.1252771 
H    -4.6341845    5.0590339   -0.9246413 
B    -4.0238021    2.0410581    1.7567188 
H    -4.8308920    1.2886656    1.1848116 
H    -4.4989305    2.4791152    2.7931012 
H    -2.9754439    1.4151151    1.9740997 
H    -3.5716805    1.7354050   -1.5319429 
H    -2.2804578    3.2401217   -1.9540123 
H    -1.7763826    1.8045188   -0.6038357 
H    -4.5632150   -1.0886916    1.7122608 
