# Supplementary material for: The Influence of Phosphorus Substituents on the Structures and Solution Speciation of Trivalent Uranium and Lanthanide Phosphinodiboranates
Source: Inorg Chem. 2023 Nov 27;63(21):9451–63. doi: 10.1021/acs.inorgchem.3c02773 (PMC11134491; doi:10.1021/acs.inorgchem.3c02773)
Supplement: Supplementary file 1 — ic3c02773_si_001.zip [file ic3c02773_si_001.zip › optimized-structures/Er-ipr-dimer.xyz]

176
Energy = -5821.711008146
P    -6.0831669   -1.8696533   -0.3652600 
C    -6.2948026   -3.3725913   -1.4336661 
C    -7.4281380   -3.1825804   -2.4604641 
H    -7.2207492   -2.3259850   -3.1137697 
H    -8.3990936   -3.0170072   -1.9772427 
H    -7.5172830   -4.0780979   -3.0905817 
H    -6.5558393   -4.1938407   -0.7498441 
C    -4.9563241   -3.7160303   -2.1205701 
H    -5.0785831   -4.6155805   -2.7392450 
H    -4.1647954   -3.9087439   -1.3877059 
H    -4.6211791   -2.8978958   -2.7690141 
C    -7.7073316   -1.5622526    0.4788175 
C    -8.1699278   -2.7833092    1.2967028 
H    -7.4308209   -3.0388944    2.0661516 
H    -9.1208476   -2.5595499    1.7993336 
H    -8.3264494   -3.6668902    0.6656302 
H    -8.4298396   -1.3687330   -0.3279105 
C    -7.6045759   -0.2950746    1.3529033 
H    -7.3172200    0.5797908    0.7596694 
H    -6.8607115   -0.4220691    2.1487640 
H    -8.5754998   -0.0885895    1.8233004 
B    -4.6477536   -2.1107703    0.9154622 
H    -3.6432852   -2.2566781    0.2138595 
H    -4.7416202   -3.0225758    1.6915894 
B    -2.0265734   -0.9790342   -2.3899606 
P    -0.1323335   -1.1221400   -2.7838673 
C     0.2357219    0.0493577   -4.1811254 
C    -0.4272810   -0.3618415   -5.5087111 
H    -1.5171038   -0.4206515   -5.4003574 
H    -0.0639694   -1.3304655   -5.8729517 
H    -0.2041184    0.3886979   -6.2792438 
H     1.3294849    0.0217242   -4.2932786 
C    -0.1781674    1.4732069   -3.7604198 
H     0.2183425    1.7325197   -2.7737673 
H    -1.2687467    1.5705411   -3.7167648 
H     0.2029420    2.2037888   -4.4864679 
C     0.2302007   -2.8266571   -3.4263323 
C     1.6743387   -2.9610950   -3.9458222 
H     1.8337895   -3.9726947   -4.3437652 
H     2.3994986   -2.7987037   -3.1396392 
H     1.8937560   -2.2476985   -4.7495505 
H    -0.4763945   -2.9651838   -4.2581128 
C    -0.0785974   -3.8777209   -2.3429935 
H    -1.1042714   -3.7840788   -1.9667973 
H     0.6106220   -3.7728498   -1.4974461 
H     0.0450817   -4.8874003   -2.7573169 
B     1.1427481   -0.7329180   -1.3982933 
H     1.1893423   -1.6128955   -0.5662979 
H     2.2352664   -0.6574912   -1.9575712 
B     1.9232965   -1.2435631    2.2342238 
P     0.0528522   -1.6187582    2.5692007 
C    -0.1918142   -3.4513989    2.7503593 
C     0.1591367   -4.1636312    1.4301225 
H     0.1081197   -5.2521128    1.5680674 
H    -0.5525479   -3.8878166    0.6440053 
H     1.1677820   -3.9079364    1.0854270 
H     0.5328037   -3.7610696    3.5181955 
C    -1.6192568   -3.8017033    3.2136577 
H    -2.3656271   -3.4404066    2.4957177 
H    -1.7273887   -4.8921118    3.2942976 
H    -1.8537524   -3.3705755    4.1944457 
C    -0.4121714   -0.8722679    4.2064117 
C    -0.2353129    0.6558920    4.1240171 
H     0.8152672    0.9290469    3.9663882 
H    -0.8241321    1.0715276    3.2998111 
H    -0.5763712    1.1241103    5.0571535 
H    -1.4844048   -1.0880599    4.3220831 
C     0.3618705   -1.4818876    5.3890607 
H     0.1754636   -2.5579964    5.4937475 
H     1.4413930   -1.3301763    5.2723257 
H     0.0492860   -0.9970079    6.3239221 
B    -1.2163858   -0.9630302    1.2871520 
H    -0.9575544    0.1771776    0.9208746 
H    -2.3069145   -0.9460941    1.8508075 
H    -1.2770676   -1.6916848    0.3223258 
H     2.5728507   -1.4708215    3.2202079 
H     1.9626496   -0.0482664    1.9530254 
H     2.3011737   -1.9210916    1.2895665 
B     2.7861912    2.3575750    1.1963084 
P     3.6450522    3.3568247   -0.2302474 
C     2.5503852    4.7084385   -0.8802363 
C     2.1715682    5.7164177    0.2210028 
H     1.6260143    5.2190162    1.0310795 
H     3.0536941    6.2050680    0.6532244 
H     1.5236325    6.5000978   -0.1947773 
H     3.1436186    5.2209152   -1.6517073 
C     1.3127276    4.0963159   -1.5617706 
H     1.6039391    3.4634302   -2.4054025 
H     0.7266207    3.4858511   -0.8647754 
H     0.6579599    4.8919761   -1.9417156 
C     5.1977776    4.1915652    0.3587674 
C     5.8503033    5.0411334   -0.7494086 
H     6.7845866    5.4842070   -0.3782160 
H     5.2021363    5.8618311   -1.0799118 
H     6.0923158    4.4221135   -1.6227168 
H     4.8829891    4.8490606    1.1828451 
C     6.1848598    3.1486520    0.9194461 
H     7.0667931    3.6580857    1.3309996 
H     5.7371751    2.5412375    1.7125723 
H     6.5244676    2.4691976    0.1286249 
B     3.9876553    2.0015634   -1.5784710 
H     4.7632861    1.2138411   -1.0447209 
H     2.8956528    1.4494500   -1.7163944 
H     4.4164262    2.3706346   -2.6388319 
H     3.6294443    1.5397726    1.5665337 
H     1.8691941    1.7543372    0.6265441 
H     2.3631084    2.9728655    2.1364031 
B     4.5016097   -2.1337413   -1.1268782 
P     5.9261842   -2.1253673    0.1882616 
C     7.5803031   -1.8566413   -0.6099278 
C     7.9664779   -3.0225980   -1.5401590 
H     8.0554389   -3.9712080   -0.9963702 
H     8.9355444   -2.8185126   -2.0157929 
H     7.2192741   -3.1514745   -2.3332022 
C     7.5804143   -0.5065661   -1.3565519 
H     6.8411835   -0.5023154   -2.1668025 
H     8.5703050   -0.3256382   -1.7970720 
H     7.3467152    0.3249829   -0.6828862 
H     8.3030620   -1.7947628    0.2172221 
C     6.0152056   -3.7386819    1.1018889 
C     7.1331832   -3.7247717    2.1626743 
H     7.1503784   -4.6813666    2.7027265 
H     8.1240095   -3.5764103    1.7154146 
H     6.9648345   -2.9240363    2.8935172 
C     4.6416768   -4.0593067    1.7275917 
H     4.3399856   -3.2843375    2.4419445 
H     4.6927518   -5.0179463    2.2619705 
H     3.8592726   -4.1342776    0.9640734 
H     6.2400536   -4.5046254    0.3449433 
B     5.4679748   -0.6507763    1.3574712 
H     4.3687129   -0.9262915    1.8227077 
H     6.2516190   -0.3738556    2.2252118 
H     5.3459440    0.2917167    0.5810414 
H     4.5533283   -2.9649938   -1.9924425 
H     4.4940980   -0.9957767   -1.6042819 
H     3.4756678   -2.2859003   -0.4610058 
H     0.9316435    0.3401348   -0.8418364 
H    -2.6592226   -1.1864691   -3.3921915 
H    -2.3393122   -1.7524638   -1.4960548 
H    -2.1737853    0.1855049   -2.0302694 
B    -5.5250361   -0.3274492   -1.3963582 
H    -5.3469653    0.5417868   -0.5465621 
H    -4.4350926   -0.6393754   -1.8701205 
H    -6.2710374    0.0642357   -2.2520285 
B    -2.6572674    2.5124683   -0.8908691 
P    -3.4152361    3.3808703    0.6697432 
C    -2.2062643    4.5463903    1.4607335 
C    -1.8157980    5.6947532    0.5109132 
H    -1.3534102    5.3029529   -0.4025292 
H    -2.6814476    6.3040255    0.2224602 
H    -1.0893251    6.3563570    1.0021642 
C    -0.9761727    3.7646211    1.9579329 
H    -0.2617134    4.4479469    2.4356827 
H    -1.2609069    3.0061107    2.6927566 
H    -0.4567331    3.2593619    1.1356331 
H    -2.7253648    4.9611298    2.3373942 
C    -4.9025727    4.4006088    0.2200755 
C    -5.4576483    5.1711136    1.4342516 
H    -6.3590809    5.7277736    1.1433253 
H    -4.7351095    5.8937093    1.8328265 
H    -5.7322893    4.4797782    2.2411614 
C    -5.9855849    3.5095288   -0.4203909 
H    -5.6053125    2.9549090   -1.2845017 
H    -6.3686966    2.7811242    0.3045267 
H    -6.8275565    4.1316892   -0.7532438 
H    -4.5514558    5.1179999   -0.5364408 
B    -3.8675889    1.8896764    1.8260994 
H    -4.6795070    1.2394549    1.1685600 
H    -4.3187169    2.1409233    2.9112887 
H    -2.8236312    1.2501188    1.9124999 
H    -3.5716609    1.8203071   -1.3416210 
H    -2.2000121    3.2133442   -1.7516001 
H    -1.7825241    1.7672722   -0.4327621 
H    -4.5606666   -1.0325048    1.5083418 
Er   -3.1630445   -0.0414952   -0.0467953 
Er    3.1253389   -0.0872171    0.0308131 
