# Supplementary material for: The Influence of Phosphorus Substituents on the Structures and Solution Speciation of Trivalent Uranium and Lanthanide Phosphinodiboranates
Source: Inorg Chem. 2023 Nov 27;63(21):9451–63. doi: 10.1021/acs.inorgchem.3c02773 (PMC11134491; doi:10.1021/acs.inorgchem.3c02773)
Supplement: Supplementary file 1 — ic3c02773_si_001.zip [file ic3c02773_si_001.zip › optimized-structures/nd-ph-dimer.xyz]

188
Energy = -6270.009752671
B    -3.9191580   -2.4155720   -2.4604846 
H    -3.0031266   -2.6841225   -1.6954668 
H    -3.7075427   -1.3384429   -3.0055887 
H    -4.0885042   -3.2814070   -3.2753171 
B    -5.0394160   -1.1792690    0.3446877 
H    -5.8522347   -1.3371151    1.2135868 
H    -4.9921169   -0.0086193   -0.0083039 
H    -3.9113223   -1.5463974    0.6971781 
B    -4.5097012    1.6955944   -2.1706009 
H    -4.0770002    1.8264053   -1.0286007 
H    -4.6697211    0.5011887   -2.4066584 
H    -5.5256908    2.3150025   -2.3199637 
B    -1.4889814    1.1561557   -3.0532263 
H    -0.5558340    1.4319450   -3.7561991 
H    -1.8533342   -0.0101225   -3.2178497 
H    -1.2046430    1.3340175   -1.8698235 
B     2.3354836   -2.4335232    0.6457763 
H     3.0755753   -3.3766759    0.7126564 
H     2.0722627   -1.9814809    1.7545046 
H     2.8058180   -1.5677333   -0.0861484 
B    -0.6870044   -1.5789718   -0.4908978 
H    -0.3206288   -0.4290214   -0.3342978 
H    -1.6231654   -1.8037480    0.2766566 
H    -1.1058896   -1.6882723   -1.6363056 
C    -2.0021512   -5.8279661    0.9210992 
H    -3.0440037   -6.0709399    0.7203579 
C     0.6847071   -5.1781111    1.4289773 
H     1.7235536   -4.9277850    1.6332476 
C     0.1068830   -6.3062394    2.0306493 
H     0.7076845   -6.9246443    2.6961300 
C    -1.2330446   -6.6359426    1.7743572 
H    -1.6778890   -7.5147714    2.2394073 
C    -1.4316573   -4.6936812    0.3270068 
H    -2.0432634   -4.0647513   -0.3182498 
C    -0.0810195   -4.3649608    0.5692245 
P    -5.4336011   -2.2704934   -1.2348940 
P     0.6891304   -2.9222351   -0.2507268 
P    -3.0687230    2.2624017   -3.3486611 
B     4.2967318    2.7582827    1.1741901 
H     3.1320471    2.5866871    1.5081380 
H     4.9970853    1.8524866    1.6208873 
H     4.6870960    3.8375064    1.5286342 
B     3.7503118    0.7240784   -1.2219885 
H     3.7912875    0.4892420   -2.3968953 
H     4.5109167   -0.0028643   -0.5786770 
H     2.6021578    0.5851850   -0.7904929 
B     5.5693752   -1.2941570    1.9926568 
H     4.6969913   -1.7351488    1.2580656 
H     5.6645502   -0.0776320    1.8415352 
H     6.6094387   -1.8594923    1.7889115 
B     3.4433125   -0.3026567    4.1857344 
H     3.1614665   -0.2435787    5.3510007 
H     3.8245705    0.7824519    3.7385854 
H     2.4753193   -0.6865819    3.5329045 
B    -2.3462590    1.4325833    1.1623524 
H    -3.3242962    2.0757604    1.4407608 
H    -1.9516720    1.6869085    0.0293198 
H    -2.5234249    0.2260287    1.2980761 
B     0.8220636    1.0409956    1.8752796 
H     0.7293710   -0.1625817    2.0233118 
H     1.1825763    1.2845912    0.7297478 
H     1.6693581    1.4799915    2.6447471 
C     0.6432579    5.5960843    1.1304222 
H     1.4426011    5.9574357    0.4868975 
C    -1.4246312    4.6268794    2.7690429 
H    -2.2221172    4.2519869    3.4095857 
C    -1.2328444    6.0079607    2.6223368 
H    -1.8870114    6.7024388    3.1474415 
C    -0.1968817    6.4942542    1.8056517 
H    -0.0479869    7.5676913    1.6971720 
C     0.4562533    4.2140306    1.2796288 
H     1.1182539    3.5290825    0.7572349 
C    -0.5744456    3.7197024    2.1030208 
P     4.3005993    2.5328150   -0.7585705 
P    -0.8382509    1.9191992    2.2645555 
P     4.9081805   -1.5384931    3.8103299 
C    -2.6705726    4.0033450   -2.9839042 
C    -2.5093105    4.3777481   -1.6322852 
C    -2.4885689    4.9664276   -3.9959887 
C    -2.1716805    5.6954627   -1.2992568 
H    -2.6435160    3.6424843   -0.8414723 
C    -2.1584934    6.2882708   -3.6569426 
H    -2.6115496    4.6864471   -5.0410772 
C    -2.0000517    6.6541453   -2.3108882 
H    -2.0376900    5.9657004   -0.2540911 
H    -2.0260633    7.0288135   -4.4446656 
H    -1.7407713    7.6794189   -2.0506691 
C    -3.6120954    2.1836417   -5.0827565 
C    -4.9261392    2.5682136   -5.4244574 
C    -2.7393298    1.7232039   -6.0889226 
C    -5.3555885    2.5005606   -6.7569186 
H    -5.6061414    2.9093791   -4.6457314 
C    -3.1742725    1.6540677   -7.4215194 
H    -1.7288795    1.4163473   -5.8250683 
C    -4.4802993    2.0433696   -7.7564758 
H    -6.3707170    2.7994460   -7.0142579 
H    -2.4958659    1.2944600   -8.1935895 
H    -4.8168535    1.9874086   -8.7906946 
C    -6.9353888   -1.6867687   -2.0769463 
C    -8.1748501   -1.6891525   -1.4037932 
C    -6.8562233   -1.1802839   -3.3889154 
C    -9.3197120   -1.1910842   -2.0391315 
H    -8.2383327   -2.0794993   -0.3887293 
C    -8.0033781   -0.6740619   -4.0183844 
H    -5.9007459   -1.1744113   -3.9097951 
C    -9.2344928   -0.6799083   -3.3456173 
H   -10.2746065   -1.1955834   -1.5157848 
H    -7.9312625   -0.2765607   -5.0296739 
H   -10.1249303   -0.2875766   -3.8346648 
C    -5.7843841   -3.9714102   -0.6728758 
C    -6.2465495   -4.9231892   -1.6063499 
C    -5.5669579   -4.3584753    0.6630478 
C    -6.4941431   -6.2418239   -1.2046128 
H    -6.4122518   -4.6267998   -2.6412909 
C    -5.8112029   -5.6832458    1.0607898 
H    -5.2101039   -3.6294608    1.3873027 
C    -6.2748122   -6.6248068    0.1299718 
H    -6.8541014   -6.9699014   -1.9298805 
H    -5.6412220   -5.9742501    2.0963219 
H    -6.4664141   -7.6507957    0.4405180 
C     1.1209840   -3.5117570   -1.9314490 
C     2.4617629   -3.5544884   -2.3592379 
C     0.0978962   -3.9112751   -2.8171850 
C     2.7736522   -3.9893261   -3.6573451 
H     3.2583029   -3.2446911   -1.6864149 
C     0.4137113   -4.3519385   -4.1083389 
H    -0.9452134   -3.8710701   -2.5063912 
C     1.7530371   -4.3899258   -4.5315704 
H     3.8130272   -4.0114214   -3.9811599 
H    -0.3846140   -4.6573711   -4.7829235 
H     1.9971905   -4.7260688   -5.5382827 
C     5.9578932    2.8493152   -1.4412483 
C     7.0638790    3.0263011   -0.5878725 
C     6.1437335    2.8849520   -2.8394320 
C     8.3428533    3.2349721   -1.1278943 
H     6.9217480    3.0029062    0.4910381 
C     7.4201523    3.1008092   -3.3739923 
H     5.2893184    2.7473060   -3.5009866 
C     8.5218883    3.2739741   -2.5186484 
H     9.1943927    3.3704344   -0.4627951 
H     7.5570203    3.1300208   -4.4539420 
H     9.5141490    3.4386885   -2.9360822 
C     6.2484596   -1.2582340    5.0119127 
C     7.4561270   -0.6556847    4.6106220 
C     6.0624442   -1.6144593    6.3639088 
C     8.4660673   -0.4094032    5.5540179 
H     7.6046299   -0.3871318    3.5663560 
C     7.0765750   -1.3755664    7.3000308 
H     5.1289767   -2.0816072    6.6760250 
C     8.2789484   -0.7700349    6.8967060 
H     9.3976459    0.0575782    5.2379354 
H     6.9295323   -1.6579625    8.3414304 
H     9.0653739   -0.5826069    7.6263084 
C     4.3607225   -3.2600950    4.0421356 
C     3.0386963   -3.5505418    4.4308264 
C     5.2520678   -4.3181719    3.7658862 
C     2.6124211   -4.8833581    4.5412960 
H     2.3438794   -2.7386763    4.6361081 
C     4.8244692   -5.6472737    3.8789754 
H     6.2726972   -4.0967440    3.4567439 
C     3.5031068   -5.9314308    4.2650432 
H     1.5859038   -5.0987430    4.8328205 
H     5.5166308   -6.4592132    3.6613522 
H     3.1716663   -6.9656044    4.3493570 
C    -1.2173235    1.6229196    4.0223827 
C    -2.5156838    1.2453526    4.4186118 
C    -0.2015384    1.7476743    4.9942025 
C    -2.7953174    0.9998298    5.7722493 
H    -3.3001413    1.1404476    3.6711537 
C    -0.4850757    1.5008979    6.3434979 
H     0.8079888    2.0244109    4.6953225 
C    -1.7822265    1.1275447    6.7342120 
H    -3.8006694    0.7069805    6.0709512 
H     0.3062500    1.5931484    7.0855280 
H    -1.9995866    0.9331247    7.7834859 
C     3.2016152    3.7622205   -1.5303011 
C     1.9460731    3.3853297   -2.0494590 
C     3.5928925    5.1177380   -1.5700304 
C     1.0917242    4.3549216   -2.5970254 
H     1.6345160    2.3423849   -2.0303970 
C     2.7424115    6.0798395   -2.1310827 
H     4.5636737    5.4107336   -1.1718665 
C     1.4901689    5.6991376   -2.6424310 
H     0.1197133    4.0607938   -2.9852879 
H     3.0546240    7.1228075   -2.1666376 
H     0.8224890    6.4428226   -3.0718349 
Nd   -2.8411185   -0.2424002   -1.0285467 
Nd    3.2351687    0.1477979    1.4510116 
