# Supplementary material for: The Influence of Phosphorus Substituents on the Structures and Solution Speciation of Trivalent Uranium and Lanthanide Phosphinodiboranates
Source: Inorg Chem. 2023 Nov 27;63(21):9451–63. doi: 10.1021/acs.inorgchem.3c02773 (PMC11134491; doi:10.1021/acs.inorgchem.3c02773)
Supplement: Supplementary file 1 — ic3c02773_si_001.zip [file ic3c02773_si_001.zip › optimized-structures/nd-et-mono.xyz]

70
Energy = -2220.880644601
Nd   -0.0032562    0.0022320    0.0129559 
B    -1.9020181   -1.3833374   -1.4409870 
P    -3.1568764   -1.0159753    0.0030715 
C    -3.8246507   -2.6048522    0.6514312 
C    -2.7326350   -3.5332464    1.2109299 
H    -2.0157485   -3.8112579    0.4300629 
H    -2.1754253   -3.0500080    2.0212102 
H    -3.1819451   -4.4533208    1.6050139 
H    -4.5578232   -2.3525932    1.4300031 
H    -4.3642542   -3.0914583   -0.1729508 
C    -4.6226385   -0.1137550   -0.6508191 
C    -4.2729303    1.2790509   -1.2033490 
H    -3.5342167    1.2138199   -2.0099281 
H    -5.1717932    1.7671502   -1.6002498 
H    -3.8562088    1.9194454   -0.4175719 
H    -5.0671010   -0.7433349   -1.4340068 
H    -5.3490414   -0.0356382    0.1700266 
B    -2.3657536    0.0092839    1.4601004 
H    -1.9390093    1.0462818    0.9523613 
H    -1.4095234   -0.6296338    1.8951824 
H    -3.1708193    0.2538574    2.3183900 
H    -0.9630702   -1.9888579   -0.9277593 
H    -2.4027482   -2.0329133   -2.3193527 
H    -1.4822031   -0.3034721   -1.8581567 
B     1.1787117    2.0555568    1.4601610 
P     0.6996288    3.2507244   -0.0018966 
C     2.2158859    4.0647418   -0.6565219 
H     1.8951171    4.7586162   -1.4457451 
C     3.2497209    3.0621799   -1.1987265 
H     3.5943568    2.3874710   -0.4069479 
H     2.8267419    2.4484170   -2.0018383 
H     4.1222579    3.5945588   -1.5975349 
H     2.6441697    4.6610801    0.1611611 
C    -0.3436350    4.6283203    0.6343938 
C    -1.6954884    4.1505057    1.1928415 
H    -2.2907918    3.6606018    0.4139307 
H    -2.2704347    5.0025264    1.5765944 
H    -1.5580406    3.4341596    2.0104448 
H     0.2389833    5.1422369    1.4114087 
H    -0.4927973    5.3337262   -0.1949839 
B    -0.2414689    2.3418324   -1.4449720 
H     0.4856650    1.4375801   -1.8565986 
H    -0.5521443    3.0967786   -2.3268899 
H    -1.2370902    1.8317889   -0.9330318 
H     0.1414416    1.5550037    1.8884632 
H     1.8634120    1.1636528    0.9594594 
H     1.7901347    2.6269066    2.3230193 
B     2.1488550   -0.9597533   -1.4397594 
P     2.4579661   -2.2385466   -0.0039653 
C     4.1714957   -2.0297294    0.6376541 
H     4.8583990   -2.2613547   -0.1882268 
C     4.4394101   -0.6183980    1.1891162 
H     5.4627044   -0.5511303    1.5791219 
H     4.3231595    0.1380790    0.4047120 
H     3.7467005   -0.3694221    2.0007166 
H     4.3187084   -2.7878773    1.4192510 
C     2.4020551   -3.9571630   -0.6620335 
C     1.0172620   -4.3459212   -1.2085325 
H     0.7016872   -3.6704282   -2.0114434 
H     1.0394602   -5.3672905   -1.6086547 
H     0.2586080   -4.3055399   -0.4186988 
H     2.7005951   -4.6289238    0.1548015 
H     3.1650894   -4.0269309   -1.4496547 
B     1.1801960   -2.0521974    1.4546760 
H     1.3666798   -2.8629072    2.3222467 
H     0.0655283   -2.1978691    0.9532415 
H     1.2655416   -0.9009884    1.8786369 
H     2.2105873    0.1523420   -0.9187687 
H     2.9562050   -1.0669842   -2.3235074 
H     1.0004596   -1.1274983   -1.8527277 
