# Supplementary material for: The Influence of Phosphorus Substituents on the Structures and Solution Speciation of Trivalent Uranium and Lanthanide Phosphinodiboranates
Source: Inorg Chem. 2023 Nov 27;63(21):9451–63. doi: 10.1021/acs.inorgchem.3c02773 (PMC11134491; doi:10.1021/acs.inorgchem.3c02773)
Supplement: Supplementary file 1 — ic3c02773_si_001.zip [file ic3c02773_si_001.zip › optimized-structures/Er-ipr-mono.xyz]

88
Energy = -2910.838671505
B     1.6661925    1.6950966    1.3237796 
P     2.9158015    1.7054564   -0.1657321 
C     4.5826168    1.0805550    0.3643617 
C     4.4594637   -0.3660382    0.8840979 
H     4.0434031   -1.0329490    0.1212279 
H     3.8121464   -0.4166662    1.7677707 
H     5.4515122   -0.7439273    1.1658793 
C     5.2313011    2.0075150    1.4104109 
H     6.2056552    1.6019261    1.7150627 
H     5.3989824    3.0184832    1.0189318 
H     4.6011453    2.0866834    2.3047169 
H     5.1977394    1.0706816   -0.5475633 
C     3.1582700    3.4334881   -0.7996191 
C     1.8047348    4.0208500   -1.2479760 
H     1.0776086    4.0256369   -0.4287425 
H     1.3767636    3.4441887   -2.0765688 
H     1.9447464    5.0556349   -1.5885731 
C     4.2032493    3.4828428   -1.9310087 
H     3.8956290    2.8511212   -2.7734578 
H     4.3073110    4.5128532   -2.2982812 
H     5.1921190    3.1476783   -1.5946174 
H     3.5221117    4.0151020    0.0603064 
B     2.1685214    0.5514694   -1.5388175 
H     1.0596170    1.0027617   -1.8180023 
H     2.8385247    0.3994097   -2.5230402 
H     2.0209455   -0.5283887   -0.9671243 
H     0.6064069    2.0853947    0.8415669 
H     1.5335618    0.5175284    1.6590548 
H     1.9745534    2.3734020    2.2648302 
B     0.7729138   -2.2037555    1.3585061 
P     0.0066789   -3.3738634    0.0097321 
C    -1.3020145   -4.4723117    0.7353817 
C    -1.8429696   -5.4795568   -0.2978882 
H    -2.6284438   -6.0972198    0.1585457 
H    -1.0609678   -6.1543270   -0.6671519 
H    -2.2789785   -4.9572813   -1.1585988 
C    -2.4334818   -3.6130874    1.3352442 
H    -2.0560564   -2.8891843    2.0654585 
H    -2.9585617   -3.0576460    0.5487829 
H    -3.1639485   -4.2613294    1.8376964 
H    -0.8071327   -5.0164506    1.5533695 
C     1.3162581   -4.4815298   -0.7017323 
C     1.8524163   -5.4841418    0.3381730 
H     1.0682477   -6.1559044    0.7082938 
H     2.2866577   -4.9583122    1.1975861 
H     2.6383493   -6.1053660   -0.1126467 
C     2.4513222   -3.6288827   -1.3044182 
H     2.0765731   -2.9077723   -2.0388469 
H     2.9774321   -3.0717333   -0.5197110 
H     3.1805045   -4.2816145   -1.8028914 
H     0.8219836   -5.0289000   -1.5179633 
B    -0.7414316   -2.2141252   -1.3565730 
H     0.1798825   -1.4823483   -1.7244303 
H    -1.2363870   -2.7638206   -2.3020677 
H    -1.5687467   -1.5296521   -0.7635621 
H     1.5706056   -1.5102000    0.7249650 
H    -0.1339405   -1.4747875    1.7595570 
H     1.3292342   -2.7437310    2.2744535 
B    -1.6499353    1.7016074   -1.3046355 
P    -2.9302074    1.6765066    0.1572157 
C    -4.5843335    1.0506689   -0.4072753 
C    -4.4413355   -0.3861369   -0.9490871 
H    -5.4252072   -0.7671632   -1.2545090 
H    -4.0323171   -1.0624930   -0.1906831 
H    -3.7782729   -0.4165002   -1.8220480 
C    -5.2221065    1.9897756   -1.4494038 
H    -4.5749271    2.0914152   -2.3292987 
H    -6.1861214    1.5807006   -1.7812055 
H    -5.4074652    2.9918835   -1.0433009 
H    -5.2155191    1.0211961    0.4931728 
C    -3.1960048    3.3943013    0.8105028 
C    -1.8544945    3.9852572    1.2895927 
H    -2.0075712    5.0136194    1.6439376 
H    -1.1144274    4.0081246    0.4822753 
H    -1.4357225    3.3988064    2.1161305 
C    -4.2589451    3.4209278    1.9258054 
H    -5.2407318    3.0868554    1.5681572 
H    -3.9617543    2.7766530    2.7625472 
H    -4.3738539    4.4442709    2.3084071 
H    -3.5500582    3.9862938   -0.0464342 
B    -2.1771946    0.5121000    1.5169668 
H    -2.0198472   -0.5587199    0.9385694 
H    -1.0752434    0.9784022    1.8019288 
H    -2.8395275    0.3466397    2.5051821 
H    -1.4983557    0.5343019   -1.6651704 
H    -0.6080052    2.0906101   -0.7838738 
H    -1.9290874    2.4071213   -2.2354983 
Er    0.0219406    0.0040189    0.0018956 
