# Supplementary material for: The Influence of Phosphorus Substituents on the Structures and Solution Speciation of Trivalent Uranium and Lanthanide Phosphinodiboranates
Source: Inorg Chem. 2023 Nov 27;63(21):9451–63. doi: 10.1021/acs.inorgchem.3c02773 (PMC11134491; doi:10.1021/acs.inorgchem.3c02773)
Supplement: Supplementary file 1 — ic3c02773_si_001.zip [file ic3c02773_si_001.zip › optimized-structures/nd-ipr-mono.xyz]

88
Energy = -2456.678570223
Nd    0.0230420    0.0051999    0.0000630 
B     1.6537390    1.7633669    1.3603216 
P     2.8771959    1.6732538   -0.1584569 
C     4.5440665    1.0777140    0.4083800 
C     4.4281201   -0.3432684    0.9942733 
H     4.0100977   -1.0463968    0.2659816 
H     3.7863105   -0.3549869    1.8832021 
H     5.4232869   -0.7040084    1.2871002 
C     5.1918603    2.0537601    1.4092417 
H     6.1689240    1.6650470    1.7266992 
H     5.3545953    3.0468058    0.9726536 
H     4.5657104    2.1704024    2.3019607 
H     5.1566488    1.0283729   -0.5038582 
C     3.1196258    3.3852412   -0.8403559 
C     1.7745792    3.9576614   -1.3290497 
H     1.0321911    3.9839655   -0.5241350 
H     1.3626142    3.3593070   -2.1501453 
H     1.9204869    4.9833323   -1.6937769 
C     4.1868220    3.4141345   -1.9512801 
H     3.8954478    2.7699807   -2.7896170 
H     4.2985095    4.4385756   -2.3315060 
H     5.1686984    3.0837388   -1.5907783 
H     3.4635978    3.9877770    0.0132239 
B     2.2402822    0.4805877   -1.5703667 
H     1.1376534    0.8866602   -1.9390959 
H     3.0160172    0.3996801   -2.4833654 
H     2.0828566   -0.6141589   -1.0334955 
H     0.5773918    2.1377227    0.9003733 
H     1.5100464    0.6175632    1.7869018 
H     2.0284628    2.5148281    2.2186995 
B     0.8013711   -2.2410966    1.4201189 
P     0.0147550   -3.3280558    0.0007416 
C    -1.2811256   -4.4403369    0.7354251 
C    -1.8167486   -5.4599147   -0.2879535 
H    -2.5838542   -6.0901188    0.1824044 
H    -1.0279961   -6.1217592   -0.6659608 
H    -2.2740892   -4.9490837   -1.1439193 
C    -2.4197350   -3.5988913    1.3449501 
H    -2.0476252   -2.8774093    2.0799618 
H    -2.9542812   -3.0433410    0.5650324 
H    -3.1404069   -4.2599136    1.8450398 
H    -0.7694113   -4.9732348    1.5504182 
C     1.3205864   -4.4344331   -0.7248601 
C     1.8657064   -5.4432095    0.3040907 
H     1.0826625   -6.1089020    0.6870921 
H     2.3198160   -4.9235470    1.1565286 
H     2.6374397   -6.0702286   -0.1629809 
C     2.4512322   -3.5869571   -1.3406278 
H     2.0712925   -2.8726369   -2.0787056 
H     2.9826407   -3.0232983   -0.5642582 
H     3.1769402   -4.2440342   -1.8386019 
H     0.8132611   -4.9765103   -1.5365330 
B    -0.7843673   -2.2538517   -1.4218384 
H     0.0916427   -1.5165354   -1.8711964 
H    -1.2574762   -2.9321732   -2.2938839 
H    -1.6420718   -1.5666658   -0.8818167 
H     1.6505679   -1.5406020    0.8768844 
H    -0.0841432   -1.5083349    1.8604285 
H     1.2899062   -2.9019851    2.2962806 
B    -1.6627388    1.7528306   -1.3508144 
P    -2.8960391    1.6659343    0.1566461 
C    -4.5587491    1.0638664   -0.4155652 
C    -4.4312457   -0.3507863   -1.0149469 
H    -5.4237488   -0.7183101   -1.3086727 
H    -4.0038540   -1.0566830   -0.2948606 
H    -3.7916662   -0.3477050   -1.9055953 
C    -5.2133938    2.0433007   -1.4086680 
H    -4.5847319    2.1761039   -2.2974762 
H    -6.1849440    1.6477523   -1.7347291 
H    -5.3886001    3.0299062   -0.9623010 
H    -5.1723678    1.0012698    0.4952301 
C    -3.1518825    3.3740584    0.8426787 
C    -1.8106359    3.9517086    1.3363089 
H    -1.9619048    4.9744284    1.7072835 
H    -1.0676684    3.9865363    0.5321450 
H    -1.3965677    3.3503244    2.1542810 
C    -4.2197321    3.3914721    1.9532738 
H    -5.1999150    3.0590347    1.5899481 
H    -3.9258965    2.7423387    2.7870120 
H    -4.3363833    4.4126168    2.3410274 
H    -3.4985799    3.9795681   -0.0077157 
B    -2.2425892    0.4673164    1.5512746 
H    -2.0956639   -0.6203320    1.0037082 
H    -1.1356661    0.8735314    1.9099237 
H    -2.9972742    0.3813678    2.4822076 
H    -1.5077039    0.6022950   -1.7605816 
H    -0.5955255    2.1439910   -0.8853004 
H    -2.0297011    2.4874655   -2.2277750 
