# Supplementary material for: The Influence of Phosphorus Substituents on the Structures and Solution Speciation of Trivalent Uranium and Lanthanide Phosphinodiboranates
Source: Inorg Chem. 2023 Nov 27;63(21):9451–63. doi: 10.1021/acs.inorgchem.3c02773 (PMC11134491; doi:10.1021/acs.inorgchem.3c02773)
Supplement: Supplementary file 1 — ic3c02773_si_001.zip [file ic3c02773_si_001.zip › optimized-structures/u-tbut-dimer.xyz]

212
Energy = -5216.024451640
P    -3.2892626    0.4031886   -4.5268401 
P     2.6858323   -0.3067190    5.6987553 
P     2.7178658   -0.1873154   -5.7332994 
P    -3.3457926    0.3792554    4.5850340 
P     1.2998249    2.6320270    0.0328679 
P    -0.0647181   -3.0574649   -0.1087258 
C    -4.7981956   -0.0934675   -3.4995745 
C     4.4762133    0.0326782    5.1928796 
C    -5.3913696   -1.4294669   -4.0016654 
C     4.8889466    1.4705005    5.5819882 
H    -5.7790189   -1.3576958   -5.0227726 
H     4.8732484    1.6305246    6.6648629 
H    -6.2249052   -1.7202921   -3.3452623 
H     5.9136184    1.6584294    5.2284248 
H    -4.6414616   -2.2281746   -3.9771734 
H     4.2261540    2.2100035    5.1186404 
C    -5.8766101    1.0103162   -3.4874122 
C     5.4554109   -0.9966554    5.7954804 
H    -5.4566368    1.9763052   -3.1813940 
H     5.1456599   -2.0239067    5.5673439 
H    -6.6616148    0.7382575   -2.7666456 
H     6.4541552   -0.8397345    5.3623011 
H    -6.3554095    1.1294809   -4.4663488 
H     5.5477955   -0.8909320    6.8826400 
C    -4.2905418   -0.3004360   -2.0499104 
C     4.5271735   -0.0909561    3.6485191 
H    -3.4522825   -1.0056391   -2.0137096 
H     3.7744610    0.5404282    3.1631390 
H    -5.1090283   -0.7132322   -1.4424540 
H     5.5178436    0.2351970    3.2996830 
H    -3.9664307    0.6405830   -1.5927297 
H     4.3693857   -1.1243277    3.3212488 
C    -3.7360870    1.1499478   -6.2014404 
C     2.4853112   -0.7028377    7.5320264 
C    -4.2176164    2.6107724   -6.0510821 
C     2.9346044   -2.1485944    7.8423183 
H    -5.1568980    2.6867243   -5.4944246 
H     4.0076906   -2.2960757    7.6850020 
H    -4.3849202    3.0370334   -7.0511316 
H     2.7163789   -2.3732532    8.8967126 
H    -3.4666706    3.2239695   -5.5403595 
H     2.3950707   -2.8715483    7.2200612 
C    -4.7897546    0.3017596   -6.9446925 
C     3.2367149    0.3076703    8.4245773 
H    -4.4805110   -0.7483770   -7.0148203 
H     2.9570091    1.3399756    8.1809524 
H    -4.9079923    0.6895674   -7.9670177 
H     2.9745592    0.1242038    9.4767867 
H    -5.7720994    0.3469771   -6.4597661 
H     4.3249590    0.2086258    8.3342806 
C    -2.4255586    1.1481177   -7.0287342 
C     0.9671717   -0.5862957    7.8231593 
H    -1.6168918    1.6825338   -6.5174069 
H     0.3729598   -1.2222095    7.1564449 
H    -2.6137386    1.6529927   -7.9874015 
H     0.7801492   -0.9082026    8.8579513 
H    -2.0832205    0.1290520   -7.2389925 
H     0.6158875    0.4454026    7.7162612 
C     2.5764753   -0.9799455   -7.4428154 
C    -3.7280578    1.2747661    6.2011105 
C     1.0597864   -1.1308069   -7.7268476 
C    -2.3903357    1.3243484    6.9827305 
H     0.5457620   -1.6846851   -6.9327611 
H    -1.5880845    1.7817614    6.3915478 
H     0.9321599   -1.6860624   -8.6675544 
H    -2.5331206    1.9297017    7.8897309 
H     0.5723975   -0.1560396   -7.8351550 
H    -2.0647710    0.3235464    7.2857962 
H     2.7665855   -3.0370739   -6.7050220 
H    -3.4536287    3.2740012    5.3424842 
H     2.7840680    0.9292585   -8.5066441 
H    -4.4688655   -0.5289867    7.2086283 
C     4.4363849    0.5013204   -5.3639092 
C    -4.8916686   -0.1822315    3.6537737 
C     5.5542439   -0.5007831   -5.7203133 
C    -5.9646546    0.9247325    3.5850245 
H     5.3823163   -1.4764605   -5.2492379 
H    -5.5514906    1.8572048    3.1811892 
C     4.6564313    1.8479435   -6.0902943 
C    -5.4732332   -1.4661880    4.2879055 
H     4.6680994    1.7395548   -7.1793087 
H    -5.8295112   -1.3018507    5.3099057 
H     5.6272214    2.2650634   -5.7842311 
H    -6.3271171   -1.8105211    3.6856614 
H     3.8756289    2.5701992   -5.8264388 
H    -4.7258687   -2.2673356    4.3125701 
C     4.4699218    0.7630875   -3.8367226 
C    -4.4332287   -0.5111971    2.2099415 
H     3.6435528    1.4082362   -3.5168493 
H    -3.5910084   -1.2118150    2.2013441 
H     5.4141120    1.2685184   -3.5860982 
H    -5.2701845   -0.9772960    1.6694667 
H     4.4190712   -0.1697128   -3.2641352 
H    -4.1323549    0.3902032    1.6650468 
C     3.0629770    3.1340919    0.4849190 
C    -1.5749019   -4.1528556   -0.3731947 
C     3.9398197    1.9254120    0.0661183 
C    -2.7703579   -3.3442193    0.1903711 
H     3.6122942    0.9993491    0.5543283 
H    -2.8291193   -2.3417797   -0.2490514 
H     4.9794325    2.1174828    0.3686842 
H    -3.7036466   -3.8737775   -0.0486373 
H     3.9208019    1.7713367   -1.0183807 
H    -2.7039072   -3.2402310    1.2790697 
C     3.5262942    4.3848497   -0.2909081 
C    -1.4699472   -5.4806543    0.4063751 
H     3.3755260    4.2698088   -1.3705626 
H    -1.2579698   -5.3063832    1.4684478 
H     4.5998078    4.5413035   -0.1107234 
H    -2.4298929   -6.0120824    0.3360541 
H     3.0005301    5.2868880    0.0438299 
H    -0.6964132   -6.1401143   -0.0035775 
C     3.2215524    3.3630199    2.0045861 
C    -1.8147428   -4.4169885   -1.8771790 
H     2.6754324    4.2450823    2.3517855 
H    -0.9858591   -4.9590107   -2.3438657 
H     4.2864936    3.5151649    2.2339599 
H    -2.7226569   -5.0269396   -1.9908485 
H     2.8719526    2.5028115    2.5840796 
H    -1.9639948   -3.4830122   -2.4307959 
C     0.0585832    4.0535673    0.1150094 
C     1.5825046   -3.9687627   -0.2313262 
C    -1.3405486    3.3859375    0.0951586 
C     2.6798415   -2.8811071   -0.3747380 
H    -1.4751287    2.7483180   -0.7859095 
H     2.6277838   -2.1386320    0.4306386 
H    -2.1034815    4.1767106    0.0541779 
H     3.6617678   -3.3725268   -0.3198821 
H    -1.5202839    2.7912473    0.9963157 
H     2.6125790   -2.3619548   -1.3363530 
C     0.2024894    4.8747546    1.4136002 
C     1.6351922   -4.8839221   -1.4736037 
H     0.1733670    4.2356260    2.3040244 
H     1.4204665   -4.3251576   -2.3927117 
H    -0.6364167    5.5821968    1.4804417 
H     2.6477069   -5.3021757   -1.5654911 
H     1.1298466    5.4599068    1.4266298 
H     0.9360633   -5.7248008   -1.3975040 
C     0.1839688    4.9764789   -1.1190347 
C     1.8536851   -4.7717380    1.0621184 
H     1.1590435    5.4713337   -1.1748838 
H     1.1174151   -5.5649631    1.2252293 
H    -0.5869836    5.7577204   -1.0519255 
H     2.8434432   -5.2442774    0.9841983 
H     0.0239723    4.4237474   -2.0509744 
H     1.8578917   -4.1192080    1.9430101 
B    -2.2267959    1.6799426   -3.5074758 
B     1.9901680   -1.7719175    4.6231748 
H    -2.7896952    2.6891717   -3.1788205 
H     2.5951097   -2.8092791    4.6889105 
H    -1.2233764    1.9225075   -4.1853354 
H     0.8059659   -1.9117076    4.9344350 
H    -1.8730914    1.0539533   -2.4983525 
H     2.0476358   -1.3357261    3.4677774 
B    -2.1531015   -1.1616876   -4.7545502 
B     1.5975138    1.2336919    5.2242708 
H    -1.8871312   -1.5090558   -3.6081834 
H     1.7706553    1.3753473    4.0158422 
H    -1.1179465   -0.7673531   -5.2950413 
H     0.4320295    0.8820413    5.4179578 
H    -2.6248021   -2.0687020   -5.3874979 
H     1.8220379    2.2519491    5.8227239 
B     1.3916474    1.2288208   -5.5728465 
B    -2.2002831   -1.1581725    4.9159586 
H     1.4506148    2.1004589   -6.3989662 
H    -2.6167780   -1.9877092    5.6800117 
H     1.4950695    1.6813628   -4.4326332 
H    -1.9809644   -1.6364409    3.8034268 
H     0.3145438    0.6395086   -5.6606195 
H    -1.1527330   -0.6737844    5.3577133 
B     2.2089829   -1.5028068   -4.3884408 
B    -2.2753437    1.5198598    3.4329718 
H     1.0372447   -1.7938446   -4.6597760 
H    -1.2436931    1.7752318    4.0629146 
H     2.2136963   -0.9021118   -3.3068211 
H    -1.9788271    0.7875184    2.4818860 
H     2.8973402   -2.4847145   -4.3057513 
H    -2.8038051    2.5216696    3.0306717 
B     1.3198051    2.0450598   -1.8221124 
B    -0.1655475   -2.2276507    1.6217514 
H     1.9764280    2.8186704   -2.4694268 
H    -0.3264707   -2.9729742    2.5627020 
H     0.1459459    2.0634769   -2.1860449 
H     0.9009510   -1.6287031    1.7169691 
H     1.7672889    0.9006400   -1.8995163 
H    -1.0649065   -1.3856218    1.5653552 
B     0.7470060    1.3577714    1.3719438 
B    -0.0677072   -1.6994368   -1.4677306 
H     1.6571695    0.5847502    1.6842105 
H    -1.1252758   -1.0722342   -1.4955870 
H    -0.2044180    0.6901561    0.9971123 
H     0.8276142   -0.8944111   -1.2506921 
H     0.4168358    1.9717899    2.3840100 
H     0.1144805   -2.2014122   -2.5745044 
C     3.1939426   -0.0875073   -8.5403392 
C     3.2211635   -2.3844369   -7.4587703 
C    -4.1937728    2.7242896    5.9349550 
C    -4.7672790    0.5149787    7.0522371 
H     6.5162201   -0.1125179   -5.3549673 
H     5.6475995   -0.6459365   -6.8030559 
H    -6.4067943    1.1325359    4.5664056 
H    -6.7770233    0.5976676    2.9193954 
H     2.9593654   -0.5156056   -9.5258673 
H     4.2857167   -0.0295219   -8.4581626 
H     4.2998287   -2.3513295   -7.2754817 
H     3.0623197   -2.8400022   -8.4472188 
H    -5.1519825    2.7652401    5.4075537 
H    -4.3177389    3.2437953    6.8965908 
H    -4.8475887    0.9961819    8.0379521 
H    -5.7642067    0.5303574    6.5960524 
U    -0.0097809   -0.1899163    3.3423221 
U     0.0607993    0.0338157   -3.3753493 
