# Supplementary material for: The Influence of Phosphorus Substituents on the Structures and Solution Speciation of Trivalent Uranium and Lanthanide Phosphinodiboranates
Source: Inorg Chem. 2023 Nov 27;63(21):9451–63. doi: 10.1021/acs.inorgchem.3c02773 (PMC11134491; doi:10.1021/acs.inorgchem.3c02773)
Supplement: Supplementary file 1 — ic3c02773_si_001.zip [file ic3c02773_si_001.zip › optimized-structures/Nd-ipr-dimer.xyz]

176
Energy = -4913.391834068
P    -5.9568988   -1.9549566   -0.1872236 
C    -6.1052715   -3.5885294   -1.0601083 
C    -7.2692857   -3.5970426   -2.0694724 
H    -7.1239184   -2.8289842   -2.8386167 
H    -8.2376794   -3.4187197   -1.5858302 
H    -7.3206408   -4.5741579   -2.5687645 
H    -6.3057416   -4.3212463   -0.2644337 
C    -4.7661889   -3.9511468   -1.7325981 
H    -4.8475869   -4.9392980   -2.2056566 
H    -3.9450564   -3.9846143   -1.0080646 
H    -4.4998537   -3.2216931   -2.5057279 
C    -7.6025106   -1.6097430    0.6052131 
C    -8.0484403   -2.7542799    1.5351256 
H    -7.3266520   -2.9009624    2.3476868 
H    -9.0211441   -2.5106221    1.9836020 
H    -8.1576284   -3.7046199    0.9983911 
H    -8.3091178   -1.5242496   -0.2335361 
C    -7.5615250   -0.2575712    1.3445729 
H    -7.2917041    0.5627151    0.6707202 
H    -6.8331919   -0.2743860    2.1639752 
H    -8.5499792   -0.0401981    1.7714255 
B    -4.5872288   -2.1018942    1.1930829 
H    -3.5197261   -2.3165754    0.6152887 
H    -4.8241003   -2.9646939    1.9943548 
Nd   -3.2459138   -0.0347066   -0.0411543 
B    -2.0211289   -1.3363720   -2.3028820 
P    -0.1390910   -1.4758908   -2.7412740 
C     0.1607621   -0.5002214   -4.2965009 
C    -0.6268370   -1.0387238   -5.5048047 
H    -1.7064450   -1.0035992   -5.3162443 
H    -0.3542720   -2.0728887   -5.7488099 
H    -0.4156551   -0.4207961   -6.3881992 
H     1.2390271   -0.6027152   -4.4882649 
C    -0.1424211    0.9877564   -4.0316491 
H     0.4106711    1.3575569   -3.1625312 
H    -1.2102268    1.1510823   -3.8452864 
H     0.1489313    1.5881269   -4.9039484 
C     0.2608070   -3.2427882   -3.1538236 
C     1.6998126   -3.4137046   -3.6766243 
H     1.8819179   -4.4681240   -3.9262126 
H     2.4338299   -3.1158345   -2.9184729 
H     1.8833628   -2.8209441   -4.5810930 
H    -0.4537090   -3.5130901   -3.9455777 
C    -0.0076128   -4.1419238   -1.9311655 
H    -1.0360228   -4.0335850   -1.5670334 
H     0.6763409   -3.8961071   -1.1106707 
H     0.1523965   -5.1945690   -2.2009189 
B     1.1666242   -0.8552459   -1.4717258 
H     1.3019524   -1.6376866   -0.5449261 
H     2.2384795   -0.7721123   -2.0649214 
Nd    3.1520923   -0.0698673    0.0163705 
B     1.9969912   -1.1557232    2.3799222 
P     0.1053281   -1.2840977    2.7786115 
C    -0.3342058   -3.0583856    3.1075134 
C    -0.1293479   -3.8875451    1.8242325 
H    -0.3145819   -4.9502757    2.0312530 
H    -0.8277150   -3.5685535    1.0417869 
H     0.8907899   -3.7865311    1.4357012 
H     0.3930415   -3.3953882    3.8612420 
C    -1.7632095   -3.2206338    3.6588528 
H    -2.5062209   -2.8725906    2.9328254 
H    -1.9649295   -4.2811243    3.8638949 
H    -1.9135246   -2.6655562    4.5928211 
C    -0.1807970   -0.3617607    4.3697476 
C     0.3298711    1.0859371    4.2155981 
H     1.4249347    1.1117063    4.1690487 
H    -0.0526901    1.5569706    3.3048107 
H     0.0089703    1.6881518    5.0762492 
H    -1.2735189   -0.3387274    4.4943739 
C     0.4602020   -1.0524089    5.5882996 
H     0.0406087   -2.0489090    5.7717432 
H     1.5438094   -1.1546091    5.4531283 
H     0.2872965   -0.4469256    6.4885171 
B    -1.1457842   -0.5737835    1.4983699 
H    -0.9073454    0.5816942    1.2037630 
H    -2.2492097   -0.6344032    2.0309334 
H    -1.1591897   -1.2591746    0.4877616 
H     2.6400286   -1.5177357    3.3304431 
H     2.1911856    0.0337888    2.1525233 
H     2.2584972   -1.8324369    1.3891689 
B     2.6991669    2.4984263    1.0664707 
P     3.5215203    3.3739626   -0.4639112 
C     2.3541771    4.6100898   -1.2134497 
C     1.9440430    5.6954829   -0.2007064 
H     1.4262020    5.2507457    0.6569512 
H     2.8089163    6.2558578    0.1758673 
H     1.2612069    6.4125562   -0.6764603 
H     2.9143528    5.0755040   -2.0376024 
C     1.1347571    3.8866253   -1.8145708 
H     1.4390049    3.1905342   -2.6019842 
H     0.5835894    3.3195442   -1.0553145 
H     0.4421001    4.6162279   -2.2550856 
C     5.0208611    4.3350093    0.0693770 
C     5.6111800    5.1684963   -1.0848010 
H     6.5207098    5.6831511   -0.7457300 
H     4.9116970    5.9327729   -1.4447515 
H     5.8815368    4.5247875   -1.9313595 
H     4.6704256    5.0099424    0.8642646 
C     6.0749354    3.3831332    0.6689453 
H     6.9291274    3.9644172    1.0422137 
H     5.6722509    2.7926736    1.4983808 
H     6.4463431    2.6848290   -0.0909258 
B     3.9659567    2.0009865   -1.7677379 
H     4.7723390    1.2499198   -1.2203310 
H     2.9133188    1.3954234   -1.9472410 
H     4.4093484    2.4137953   -2.8071635 
H     3.5572015    1.7398700    1.5212791 
H     1.7777298    1.8132367    0.6072584 
H     2.2967816    3.2378422    1.9237646 
B     4.6091153   -2.2185557   -1.0539690 
P     6.0095290   -1.9971973    0.2757720 
C     7.6460760   -1.7142505   -0.5569820 
C     8.1083761   -2.9457421   -1.3589148 
H     8.2566731   -3.8234231   -0.7178206 
H     9.0639867   -2.7307577   -1.8564709 
H     7.3743262   -3.2059422   -2.1314504 
C     7.5693039   -0.4539138   -1.4433159 
H     6.8525508   -0.5902724   -2.2618902 
H     8.5549111   -0.2495462   -1.8831310 
H     7.2605905    0.4261420   -0.8685029 
H     8.3581321   -1.5212521    0.2590617 
C     6.1778706   -3.5362231    1.3003856 
C     7.3283098   -3.4188847    2.3188635 
H     7.3920970   -4.3368356    2.9190538 
H     8.2992498   -3.2719186    1.8295729 
H     7.1588186   -2.5769202    3.0011622 
C     4.8356573   -3.8513836    1.9924750 
H     4.5411293   -3.0445153    2.6734897 
H     4.9296052   -4.7766449    2.5773597 
H     4.0277220   -3.9861135    1.2646009 
H     6.4008966   -4.3444423    0.5881466 
B     5.5716987   -0.4635972    1.3831896 
H     4.4867135   -0.7042899    1.9067575 
H     6.4020045   -0.1852463    2.2067243 
H     5.4244945    0.4622597    0.5893518 
H     4.7814034   -3.1333022   -1.8150996 
H     4.5353692   -1.1431035   -1.6530896 
H     3.5625904   -2.3783796   -0.4206762 
H     0.8997365    0.2495767   -1.0099074 
H    -2.6708583   -1.7850920   -3.2110885 
H    -2.2502059   -1.9301527   -1.2545061 
H    -2.2250454   -0.1339876   -2.1734833 
B    -5.5658061   -0.5379966   -1.4690940 
H    -5.4615594    0.4935794   -0.8123400 
H    -4.4726193   -0.7958131   -1.9614275 
H    -6.4154806   -0.4266265   -2.3113070 
B    -2.6388537    2.4487835   -1.1696963 
P    -3.5286256    3.3200005    0.3330669 
C    -2.3645480    4.4973354    1.1746221 
C    -1.9025285    5.6258495    0.2344253 
H    -1.3758624    5.2166267   -0.6350766 
H    -2.7421408    6.2322050   -0.1273253 
H    -1.2114594    6.2938564    0.7658983 
C    -1.1772594    3.7183633    1.7702972 
H    -0.5110037    4.4015156    2.3134978 
H    -1.5211609    2.9490290    2.4689265 
H    -0.5861234    3.2256934    0.9899084 
H    -2.9445949    4.9279542    2.0041401 
C    -4.9385912    4.3442383   -0.3162875 
C    -5.5732368    5.2156899    0.7845948 
H    -6.4146801    5.7862502    0.3682175 
H    -4.8607355    5.9345323    1.2072509 
H    -5.9565216    4.5923736    1.6018186 
C    -5.9881185    3.4397704   -0.9919136 
H    -5.5492250    2.8204254   -1.7811344 
H    -6.4568594    2.7713862   -0.2592853 
H    -6.7772022    4.0594135   -1.4390706 
H    -4.4924972    4.9925136   -1.0849824 
B    -4.1918586    2.0209372    1.6259819 
H    -4.9610047    1.2942605    1.0035856 
H    -4.7590654    2.5269991    2.5577996 
H    -3.2288617    1.3594787    1.9941615 
H    -3.4765140    1.6924517   -1.6669524 
H    -2.2437360    3.2257909   -1.9965010 
H    -1.7202077    1.7721549   -0.7109496 
H    -4.5109521   -0.9974832    1.7356383 
