# Supplementary material for: The Influence of Phosphorus Substituents on the Structures and Solution Speciation of Trivalent Uranium and Lanthanide Phosphinodiboranates
Source: Inorg Chem. 2023 Nov 27;63(21):9451–63. doi: 10.1021/acs.inorgchem.3c02773 (PMC11134491; doi:10.1021/acs.inorgchem.3c02773)
Supplement: Supplementary file 1 — ic3c02773_si_001.zip [file ic3c02773_si_001.zip › optimized-structures/nd-tbut-mono.xyz]

106
Energy = -2692.464537970
Nd   -0.0129195   -0.0059863    0.0118175 
P    -2.5285361   -2.3334888   -0.0357898 
P    -0.5184566    3.0656773    1.4863329 
P     3.0508242   -0.7278802   -1.4497921 
C    -3.9292777   -2.3787995    1.2331452 
C    -2.6588914   -3.7039385   -1.3316704 
C    -2.2174587    3.8733243    1.6624397 
C     0.8791615    4.1123391    2.2112661 
C     4.2118769    0.5945753   -2.1360421 
C     3.7244631   -2.4824534   -1.6505964 
B    -0.8281278   -2.5249324    0.9126548 
H     0.0392208   -2.3473009    0.0581931 
H    -0.7576271   -1.6115898    1.7337510 
H    -0.6723023   -3.6020480    1.4211755 
B    -2.5536072   -0.6053545   -0.9519392 
H    -3.5844680   -0.3549720   -1.5149590 
H    -2.3470988    0.2343347   -0.0778623 
H    -1.5955774   -0.5948450   -1.7281936 
B    -0.5403587    1.3373579    2.4005639 
H    -1.3725279    0.6618342    1.7954140 
H     0.5666704    0.8210612    2.2300669 
H    -0.8339397    1.3948983    3.5637156 
B    -0.1578986    2.7488672   -0.4078697 
H    -0.0460018    3.7431189   -1.0722900 
H     0.8953343    2.1155262   -0.4289418 
H    -1.0544254    2.0152596   -0.8321340 
B     2.7296893   -0.3932012    0.4476461 
H     2.1709716    0.7026815    0.4913581 
H     1.9293045   -1.2492897    0.8267483 
H     3.7152533   -0.3706444    1.1341709 
B     1.3299509   -0.6015967   -2.3644828 
H     1.3586715   -0.8593955   -3.5372943 
H     0.6024899   -1.4011289   -1.7774903 
H     0.8922332    0.5341777   -2.1590821 
C    -2.4500462    4.4149969    3.0889336 
H    -1.8155082    5.2808915    3.3104942 
H    -3.4963460    4.7402274    3.1817616 
H    -2.2675654    3.6420802    3.8454038 
C    -2.4101432    4.9936878    0.6151557 
H    -2.2797460    4.6106749   -0.4030382 
H    -3.4321884    5.3901376    0.7034354 
H    -1.7152980    5.8267301    0.7585988 
C    -3.2576473    2.7607681    1.3833256 
H    -3.2345004    1.9859954    2.1565981 
H    -4.2611604    3.2103114    1.3774367 
H    -3.0951803    2.2833470    0.4102408 
C     0.7785441    5.5881004    1.7698032 
H    -0.0818485    6.0964833    2.2201776 
H     1.6838356    6.1204752    2.0956040 
H     0.7083696    5.6762475    0.6788383 
C     0.9077147    4.0059127    3.7529879 
H     1.7705585    4.5729065    4.1319428 
H     0.0070102    4.4166403    4.2193299 
H     1.0157096    2.9646304    4.0763101 
C     2.1990749    3.5225463    1.6569455 
H     3.0438178    4.0395594    2.1346143 
H     2.2922909    2.4520156    1.8732230 
H     2.2790225    3.6645133    0.5741626 
C     2.5297851   -3.4386289   -1.4118311 
H     1.7756241   -3.3434287   -2.1998692 
H     2.9010233   -4.4736391   -1.4148561 
H     2.0453582   -3.2557567   -0.4457554 
C     4.8085654   -2.7822774   -0.5904722 
H     4.4188201   -2.6443959    0.4241480 
H     5.1281959   -3.8294229   -0.6951302 
H     5.6940314   -2.1496121   -0.7053272 
C     4.2715582   -2.7287674   -3.0727659 
H     5.1876383   -2.1590629   -3.2673699 
H     4.5169771   -3.7951511   -3.1815709 
H     3.5285991   -2.4727998   -3.8379103 
C     5.6689779    0.3757347   -1.6763095 
H     6.1173554   -0.5135134   -2.1342575 
H     6.2735560    1.2430425   -1.9787194 
H     5.7348476    0.2810800   -0.5855685 
C     4.1308702    0.6583104   -3.6782778 
H     4.7643021    1.4842303   -4.0336362 
H     4.4825188   -0.2614201   -4.1556824 
H     3.1049202    0.8469210   -4.0135805 
C     3.7135394    1.9448225   -1.5649204 
H     4.3020184    2.7571922   -2.0153218 
H     2.6574454    2.1228758   -1.7979217 
H     3.8402625    1.9921978   -0.4782227 
C    -2.9425479   -5.0766413   -0.6851325 
H    -3.9511507   -5.1324119   -0.2596068 
H    -2.8662941   -5.8568517   -1.4562562 
H    -2.2146746   -5.3065369    0.1022434 
C    -3.7341120   -3.3682446   -2.3899815 
H    -3.5219467   -2.4122728   -2.8812118 
H    -3.7331953   -4.1552764   -3.1582235 
H    -4.7411261   -3.3180046   -1.9647803 
C    -1.2827491   -3.7684036   -2.0382368 
H    -0.4941188   -4.0973354   -1.3537326 
H    -1.3449746   -4.4920297   -2.8638548 
H    -0.9930657   -2.7990008   -2.4594442 
C    -3.6902573   -3.4896356    2.2810191 
H    -4.4882515   -3.4424465    3.0363567 
H    -3.7047723   -4.4918179    1.8418417 
H    -2.7300014   -3.3533978    2.7904793 
C    -3.9045341   -1.0111919    1.9580124 
H    -4.1698418   -0.1926235    1.2810452 
H    -4.6390748   -1.0325902    2.7759921 
H    -2.9213565   -0.7966023    2.3923890 
C    -5.3082769   -2.5527451    0.5616865 
H    -5.4304464   -3.5487820    0.1207737 
H    -6.0931579   -2.4300769    1.3220220 
H    -5.4722483   -1.7996786   -0.2185868 
