# Supplementary material for: The Influence of Phosphorus Substituents on the Structures and Solution Speciation of Trivalent Uranium and Lanthanide Phosphinodiboranates
Source: Inorg Chem. 2023 Nov 27;63(21):9451–63. doi: 10.1021/acs.inorgchem.3c02773 (PMC11134491; doi:10.1021/acs.inorgchem.3c02773)
Supplement: Supplementary file 1 — ic3c02773_si_001.zip [file ic3c02773_si_001.zip › optimized-structures/nd-ph-mono.xyz]

94
Energy = -3134.982187002
B    -0.6577551   -1.8640821   -1.2792917 
P    -2.1343708   -1.8766816   -0.0091327 
C    -3.7140920   -1.6722205   -0.8911909 
C    -4.0987480   -2.6161966   -1.8662812 
C    -5.2934075   -2.4462350   -2.5776406 
C    -6.1098626   -1.3300191   -2.3269225 
C    -5.7306289   -0.3879008   -1.3590909 
C    -4.5374585   -0.5572021   -0.6391991 
H    -4.2470258    0.1722331    0.1144287 
H    -6.3637143    0.4755297   -1.1590260 
H    -7.0362487   -1.1976434   -2.8838083 
H    -5.5853288   -3.1786014   -3.3287237 
H    -3.4618165   -3.4774254   -2.0643378 
C    -2.2058559   -3.5007689    0.8117436 
C    -3.2537208   -3.7885714    1.7109134 
C    -3.2984142   -5.0257855    2.3663050 
C    -2.2946599   -5.9819645    2.1354766 
C    -1.2490106   -5.6987801    1.2441709 
C    -1.2033396   -4.4630819    0.5800325 
H    -0.3949444   -4.2476351   -0.1159944 
H    -0.4722439   -6.4396278    1.0592092 
H    -2.3297596   -6.9421297    2.6480242 
H    -4.1109447   -5.2431843    3.0578656 
H    -4.0288141   -3.0449772    1.8925574 
B    -1.9508353   -0.4711412    1.3304667 
H    -2.8434303   -0.4735026    2.1324934 
H    -1.9180087    0.5914339    0.7094419 
H    -0.8600076   -0.6564691    1.8662279 
H    -0.6730458   -0.7531992   -1.8034141 
H     0.3637977   -1.9826585   -0.6054763 
H    -0.7368859   -2.7341064   -2.1020077 
B     0.3886302    2.6874806    1.4720297 
P    -0.7088381    3.3806405   -0.0007589 
C    -2.4078511    3.6855932    0.5734938 
C    -3.5070213    3.1620621   -0.1352677 
C    -4.8120663    3.3726911    0.3360281 
C    -5.0258655    4.1068567    1.5122969 
C    -3.9321627    4.6335125    2.2202259 
C    -2.6274155    4.4229143    1.7556062 
H    -1.7785307    4.8227129    2.3083533 
H    -4.0958976    5.2011159    3.1348173 
H    -6.0388201    4.2681514    1.8778465 
H    -5.6573414    2.9656714   -0.2170434 
H    -3.3411606    2.5885140   -1.0450999 
C    -0.0299291    4.9947128   -0.5069691 
C     1.2717794    5.3815991   -0.1351961 
C     1.7906337    6.6100452   -0.5732453 
C     1.0122461    7.4588365   -1.3742414 
C    -0.2886378    7.0771591   -1.7433127 
C    -0.8073532    5.8476926   -1.3172930 
H    -1.8144775    5.5497092   -1.6062467 
H    -0.8958777    7.7341570   -2.3640252 
H     1.4150783    8.4135297   -1.7088528 
H     2.7982924    6.9035370   -0.2832380 
H     1.8727319    4.7298363    0.4957755 
B    -0.7402962    2.2405888   -1.5954009 
H    -1.2232076    2.8215772   -2.5271420 
H    -1.3835585    1.2336540   -1.3241244 
H     0.4353095    1.9418685   -1.7962991 
H     1.4393387    2.3190233    0.9359694 
H    -0.1854327    1.7100831    1.9389703 
H     0.5893362    3.5254822    2.3060621 
B     2.7328901    0.0982969   -1.3563221 
P     3.3054988   -1.1128621    0.0741672 
C     3.3420067   -2.8286825   -0.5309984 
C     4.0035052   -3.1344591   -1.7384463 
C     4.0017762   -4.4470103   -2.2283965 
C     3.3376180   -5.4627475   -1.5200419 
C     2.6785500   -5.1636250   -0.3180735 
C     2.6796357   -3.8505336    0.1774040 
H     2.1617151   -3.6173404    1.1058653 
H     2.1648302   -5.9485110    0.2353177 
H     3.3337498   -6.4812411   -1.9053160 
H     4.5110010   -4.6764931   -3.1630366 
H     4.5098000   -2.3448139   -2.2917157 
C     5.0130769   -0.6995634    0.5579196 
C     5.7468712   -1.6068372    1.3499395 
C     7.0488992   -1.2903234    1.7576858 
C     7.6237954   -0.0626035    1.3881638 
C     6.8949499    0.8448022    0.6050105 
C     5.5934326    0.5278391    0.1854630 
H     5.0334827    1.2270079   -0.4326251 
H     7.3386235    1.7958101    0.3144622 
H     8.6351690    0.1830740    1.7083160 
H     7.6126415   -1.9976372    2.3640035 
H     5.2997660   -2.5574375    1.6384405 
B     2.1794664   -0.9812139    1.6672941 
H     2.6768903   -1.5174795    2.6178207 
H     1.0948701   -1.4881900    1.3982336 
H     2.0313431    0.2284098    1.8414873 
H     3.5688198    0.2158926   -2.2088631 
H     1.6885250   -0.3518144   -1.8157054 
H     2.4943575    1.1729091   -0.7930577 
Nd    0.3813889    0.3489640    0.0540670 
