# Supplementary material for: The Influence of Phosphorus Substituents on the Structures and Solution Speciation of Trivalent Uranium and Lanthanide Phosphinodiboranates
Source: Inorg Chem. 2023 Nov 27;63(21):9451–63. doi: 10.1021/acs.inorgchem.3c02773 (PMC11134491; doi:10.1021/acs.inorgchem.3c02773)
Supplement: Supplementary file 1 — ic3c02773_si_001.zip [file ic3c02773_si_001.zip › optimized-structures/nd-tbut-dimer.xyz]

212
Energy = -5384.964080110
P     1.0774472   -2.6160762    5.3165078 
P    -1.1665349    2.6789087   -5.3097354 
P     5.3444575   -2.7717224    1.0327733 
P    -5.3424997    2.6957252   -0.9697333 
P    -0.7536713   -2.3833400   -1.3523246 
P     0.8485171    2.4042372    1.2947785 
C    -0.2453954   -1.6254216    6.2354859 
C     0.1818879    1.7391628   -6.2477500 
C     0.3959172   -0.6803144    7.2769779 
C    -0.4366915    0.7651541   -7.2761817 
H     0.9230615   -1.2234079    8.0675829 
H    -1.0053516    1.2825125   -8.0550936 
H    -0.3958994   -0.0816262    7.7508669 
H     0.3726665    0.2045815   -7.7666503 
H     1.1062750    0.0060609    6.8025626 
H    -1.1035418    0.0458876   -6.7877032 
C    -1.2920261   -2.5417257    6.9035519 
C     1.1764053    2.6976656   -6.9360736 
H    -1.7175624   -3.2528831    6.1851466 
H     1.5834335    3.4284219   -6.2267971 
H    -2.1125897   -1.9232866    7.2957484 
H     2.0155509    2.1135816   -7.3412993 
H    -0.8710133   -3.1027513    7.7459847 
H     0.7169822    3.2372831   -7.7723840 
C    -0.9593983   -0.7577573    5.1691417 
C     0.9505473    0.9045594   -5.1932122 
H    -0.2458231   -0.1564051    4.5948880 
H     0.2730164    0.2791375   -4.6011415 
H    -1.6502800   -0.0691355    5.6768100 
H     1.6553483    0.2398978   -5.7134071 
H    -1.5366587   -1.3687903    4.4670593 
H     1.5198072    1.5400638   -4.5066913 
C     1.7556981   -4.0626499    6.3207650 
C    -1.9219769    4.0930264   -6.3070231 
C     0.7624155   -5.2467706    6.3357054 
C    -0.9798341    5.3175431   -6.3439151 
H    -0.1684238   -5.0066443    6.8589289 
H    -0.0456140    5.1125171   -6.8757139 
H     1.2286527   -6.0973611    6.8541330 
H    -1.4882773    6.1422679   -6.8644468 
H     0.5104591   -5.5642985    5.3176220 
H    -0.7304489    5.6552266   -5.3317970 
C     2.1229450   -3.6408974    7.7593707 
C    -2.2946035    3.6481791   -7.7372652 
H     2.7908779   -2.7706561    7.7626979 
H    -2.9235441    2.7495402   -7.7253438 
H     2.6458569   -4.4718411    8.2548028 
H    -2.8617600    4.4530901   -8.2269079 
H     1.2361678   -3.4053635    8.3594638 
H    -1.4084871    3.4491548   -8.3513775 
C     3.0466317   -4.5160779    5.5940859 
C    -3.2178693    4.4960235   -5.5604909 
H     2.8589979   -4.7683465    4.5444285 
H    -3.0224687    4.7624729   -4.5157367 
H     3.4364170   -5.4139577    6.0951618 
H    -3.6529686    5.3740527   -6.0594601 
H     3.8200613   -3.7411551    5.6278232 
H    -3.9588813    3.6897006   -5.5770030 
C     6.8317710   -2.8387258    2.1956558 
C    -6.8590928    2.7265477   -2.0939535 
C     6.2571720   -2.8234182    3.6345742 
C    -6.3177302    2.7235396   -3.5458004 
H     5.5996560   -1.9633796    3.8051446 
H    -5.6469228    1.8769619   -3.7317309 
H     7.0928330   -2.7592902    4.3465534 
H    -7.1677076    2.6428434   -4.2389028 
H     5.6915473   -3.7359155    3.8509220 
H    -5.7757447    3.6475119   -3.7740128 
H     7.1735266   -0.6715746    2.1834734 
H    -7.1435127    0.5514570   -2.0661237 
H     7.0113176   -5.0240080    2.0776265 
H    -7.0898714    4.9068347   -1.9748156 
C     5.7643218   -3.2283114   -0.7498729 
C    -5.7290115    3.1424931    0.8233623 
C     7.0187912   -2.4864857   -1.2566836 
C    -6.9544752    2.3731077    1.3594919 
H     6.9331092   -1.4038765   -1.1023626 
H    -6.8483335    1.2926039    1.2030453 
C     5.9325612   -4.7567570   -0.9069386 
C    -5.9277567    4.6668663    0.9846204 
H     6.7924778   -5.1432094   -0.3513375 
H    -6.8072248    5.0340772    0.4468226 
H     6.0877906   -4.9909008   -1.9704017 
H    -6.0662653    4.8979083    2.0510820 
H     5.0375172   -5.2894980   -0.5667878 
H    -5.0520243    5.2193312    0.6260686 
C     4.5451455   -2.7861555   -1.5975988 
C    -4.4815093    2.7268865    1.6427955 
H     3.6126274   -3.2194545   -1.2185768 
H    -3.5667987    3.1752754    1.2388818 
H     4.6883227   -3.1333559   -2.6312184 
H    -4.6054108    3.0762084    2.6781695 
H     4.4339707   -1.6965951   -1.6146358 
H    -4.3496306    1.6397219    1.6612321 
C    -0.3838462   -3.0965658   -3.0607945 
C     0.4787320    3.1537104    2.9859689 
C     1.0643018   -2.6409135   -3.3731629 
C    -0.9735053    2.7147364    3.3026015 
H     1.1739857   -1.5528031   -3.2905448 
H    -1.0951662    1.6273734    3.2295725 
H     1.3162479   -2.9295811   -4.4038218 
H    -1.2230643    3.0156613    4.3302623 
H     1.7853613   -3.1129095   -2.6978613 
H    -1.6890949    3.1875742    2.6221320 
C    -0.4359604   -4.6386659   -3.0680909 
C     0.5382975    4.6953258    2.9594743 
H     0.1870524   -5.0666098   -2.2738618 
H    -0.0837004    5.1073869    2.1558998 
H    -0.0565684   -5.0049688   -4.0330650 
H     0.1607028    5.0848261    3.9160116 
H    -1.4603019   -5.0121647   -2.9527209 
H     1.5637142    5.0626648    2.8348739 
C    -1.3292456   -2.5249017   -4.1402308 
C     1.4186035    2.5969874    4.0783690 
H    -2.3738439   -2.8052828   -3.9733221 
H     2.4641712    2.8737594    3.9113507 
H    -1.0273806   -2.9182072   -5.1221112 
H     1.1133389    3.0057555    5.0527872 
H    -1.2784071   -1.4321891   -4.1860659 
H     1.3658634    1.5049040    4.1405319 
C    -2.2923857   -3.1209223   -0.5363858 
C     2.3896521    3.1194927    0.4634650 
C    -2.6434201   -2.1759496    0.6426912 
C     2.7521232    2.1434934   -0.6867407 
H    -1.7922406   -2.0349301    1.3195739 
H     1.9055046    1.9780012   -1.3637662 
H    -3.4602746   -2.6308698    1.2213469 
H     3.5702035    2.5867658   -1.2726794 
H    -2.9831290   -1.1974893    0.2892492 
H     3.0948110    1.1769589   -0.3045078 
C    -3.4928398   -3.1734473   -1.5052726 
C     3.5845688    3.2007836    1.4373562 
H    -3.6988763   -2.1929074   -1.9501288 
H     3.7894223    2.2325331    1.9091931 
H    -4.3877595   -3.4797285   -0.9449278 
H     4.4821552    3.4936817    0.8741559 
H    -3.3392131   -3.9043685   -2.3081202 
H     3.4256172    3.9521704    2.2199191 
C    -1.9990332   -4.5283322    0.0334671 
C     2.0948706    4.5087508   -0.1483600 
H    -1.7258573   -5.2474653   -0.7452155 
H     1.8084163    5.2476973    0.6067051 
H    -2.9063831   -4.9000572    0.5313674 
H     3.0053502    4.8723728   -0.6465712 
H    -1.1950638   -4.5010296    0.7768102 
H     1.2987878    4.4551884   -0.8988985 
B     0.3078653   -3.2823776    3.6526355 
B    -0.3745637    3.3940553   -3.6744595 
H    -0.6686180   -3.9723678    3.7747922 
H     0.5727376    4.1129103   -3.8476252 
H     1.2056816   -3.8711196    3.0461450 
H    -1.2656010    3.9576940   -3.0369640 
H     0.0179502   -2.2640840    3.0182638 
H    -0.0198803    2.3958221   -3.0465343 
B     2.5189872   -1.4021161    4.8190755 
B    -2.5595123    1.4016766   -4.8204633 
H     1.9794060   -0.5431248    4.1304157 
H    -1.9912261    0.5391617   -4.1619462 
H     3.2830918   -2.0520801    4.1108594 
H    -3.3434138    2.0054856   -4.0970955 
H     3.1261822   -0.9132230    5.7343793 
H    -3.1526231    0.9272514   -5.7523401 
B     3.9560974   -3.9732455    1.6878617 
B    -3.9951403    3.9280664   -1.6517238 
H     4.2864460   -5.1238597    1.7996688 
H    -4.3507403    5.0709109   -1.7659577 
H     3.0010186   -3.8498729    0.9252813 
H    -3.0268999    3.8267129   -0.9029249 
H     3.6394708   -3.5222373    2.7845907 
H    -3.6852314    3.4775866   -2.7527828 
B     4.6026137   -0.9687752    1.0830136 
B    -4.5396974    0.9224461   -1.0397719 
H     4.2843334   -0.7675963    2.2581917 
H    -4.2396440    0.7389898   -2.2219531 
H     3.5697435   -1.0090947    0.4095717 
H    -3.4994725    1.0099476   -0.3854095 
H     5.3228715   -0.1011382    0.6678505 
H    -5.2126868    0.0219954   -0.6150209 
B     0.7339375   -2.8457597   -0.1966677 
B    -0.6294989    2.8134950    0.1171164 
H     1.0672171   -3.9868750   -0.3895871 
H    -0.9269452    3.9796062    0.1862201 
H     0.2806923   -2.7239426    0.9368798 
H    -0.1674767    2.5549254   -0.9883805 
H     1.6669068   -2.0652084   -0.3597089 
H    -1.5814296    2.0772473    0.3482552 
B    -1.1463013   -0.5148492   -1.6229438 
B     1.2283878    0.5398601    1.5916985 
H    -0.3525845    0.0546121   -2.3654153 
H     0.4206601   -0.0151790    2.3286307 
H    -1.1976038    0.0929940   -0.5692236 
H     1.2809784   -0.0812171    0.5431587 
H    -2.2530242   -0.4651261   -2.1536306 
H     2.3308942    0.4788944    2.1288263 
C     7.6488800   -4.1343566    2.0067282 
C     7.7347993   -1.5974832    2.0156941 
C    -7.7258905    1.4630578   -1.8916351 
C    -7.7033463    4.0018176   -1.8871710 
H     7.1333302   -2.6679930   -2.3352960 
H     7.9324947   -2.8401232   -0.7645160 
H    -7.8872841    2.7060347    0.8892460 
H    -7.0474651    2.5523834    2.4405859 
H     8.4090963   -4.1974503    2.7989351 
H     8.1738761   -4.1533749    1.0444417 
H     8.1846056   -1.5478526    1.0189729 
H     8.5515959   -1.6409184    2.7510983 
H    -8.1549316    1.4066479   -0.8861481 
H    -8.5577644    1.4812976   -2.6110695 
H    -8.4840328    4.0448319   -2.6606005 
H    -8.2049563    4.0099236   -0.9123338 
Nd   -2.0969658    1.8778607   -2.0646962 
Nd    2.1224661   -1.8617129    2.0390411 
