# Supplementary material for: The Influence of Phosphorus Substituents on the Structures and Solution Speciation of Trivalent Uranium and Lanthanide Phosphinodiboranates
Source: Inorg Chem. 2023 Nov 27;63(21):9451–63. doi: 10.1021/acs.inorgchem.3c02773 (PMC11134491; doi:10.1021/acs.inorgchem.3c02773)
Supplement: Supplementary file 1 — ic3c02773_si_001.zip [file ic3c02773_si_001.zip › optimized-structures/u-ph-dimer.xyz]

188
Energy = -6101.071179998
B    -4.7305909   -1.8280137   -1.4747507 
H    -3.5822239   -2.2568587   -1.3847130 
H    -4.7081016   -0.6017366   -1.5137388 
H    -5.3013357   -2.2955440   -2.4204912 
B    -4.3162288   -2.2466329    1.7801331 
H    -4.6771160   -2.9654450    2.6696839 
H    -4.3090739   -1.0674851    2.1148380 
H    -3.1856922   -2.5574518    1.3690668 
B    -4.9674906    1.4330533    0.9687540 
H    -4.0394555    1.1397824    1.7182368 
H    -5.2528968    0.4595396    0.2775128 
H    -5.9173011    1.8174558    1.5927041 
B    -2.6948870    1.9723921   -1.1927956 
H    -2.1669282    2.7175780   -1.9718717 
H    -3.0968031    0.9480484   -1.7518804 
H    -1.9163735    1.6690500   -0.2861618 
B     2.3229727   -1.9042012   -1.6460670 
H     3.0186860   -2.5847077   -2.3493801 
H     2.5537708   -2.0824377   -0.4532341 
H     2.4306235   -0.7172315   -1.9419879 
B    -0.8998634   -1.3832340   -0.9391442 
H    -0.5393414   -0.3479400   -0.3954367 
H    -1.3417020   -2.1450444   -0.0723263 
H    -1.8227384   -1.1017926   -1.6997987 
C    -1.4624282   -5.9219010   -1.7478617 
H    -2.4895226   -6.2735960   -1.6693579 
C     1.1810283   -4.9923744   -1.9570820 
H     2.2067103   -4.6374591   -2.0318830 
C     0.9206566   -6.3701922   -1.9075732 
H     1.7512284   -7.0733758   -1.9485071 
C    -0.3990730   -6.8373619   -1.8097296 
H    -0.5988083   -7.9076182   -1.7783001 
C    -1.2057363   -4.5442698   -1.7833521 
H    -2.0369999   -3.8439783   -1.7132761 
C     0.1180040   -4.0686961   -1.8994227 
P    -5.5025109   -2.4593667    0.2150654 
P     0.4551389   -2.2741470   -1.9998490 
P    -4.2373628    2.7373843   -0.2725872 
B     4.3761818    2.7782399    0.5172388 
H     3.4081969    2.2661286    1.0707805 
H     5.1879726    1.8963023    0.2216217 
H     4.8632013    3.6220462    1.2190113 
B     2.9529319    1.9104155   -2.1419856 
H     2.4942649    2.1686438   -3.2191146 
H     3.9192231    1.1437871   -2.2167689 
H     2.0883091    1.3989826   -1.4159084 
B     5.8970044   -0.9702656   -1.1906675 
H     4.7720744   -1.2108274   -1.6212218 
H     5.9248694    0.1707124   -0.7248787 
H     6.7119715   -1.1279815   -2.0588003 
B     4.9447462   -1.4983339    1.7680700 
H     5.1362158   -1.9988141    2.8417741 
H     5.1221024   -0.2736934    1.7792057 
H     3.7905600   -1.7291001    1.3969208 
B    -1.5471367    0.1724338    2.5558291 
H    -2.2662785    0.3382956    3.5058046 
H    -1.7553971    0.9988597    1.6739083 
H    -1.6130011   -0.9703672    2.1038056 
B     1.6093510    0.2178840    1.6463689 
H     1.6228556   -0.9316423    1.2369712 
H     1.4155892    0.9718248    0.6917981 
H     2.7106295    0.4854010    2.1249779 
C     1.1249894    4.5100863    3.2431142 
H     1.5305375    5.2663869    2.5741819 
C     0.0642528    2.5337102    4.9378244 
H    -0.3395327    1.7666361    5.5975312 
C     0.1899224    3.8546965    5.3906423 
H    -0.1236635    4.1105806    6.4016383 
C     0.7249795    4.8431643    4.5461213 
H     0.8271442    5.8669176    4.9034676 
C     1.0021694    3.1890295    2.7887960 
H     1.3216450    2.9439170    1.7796896 
C     0.4788431    2.1904802    3.6340022 
P     3.6168139    3.4406876   -1.1423264 
P     0.2992996    0.4774069    3.0284219 
P     6.1052788   -2.1484489    0.3443686 
C    -3.6997556    4.2107042    0.6585120 
C    -2.9161637    4.0061493    1.8150669 
C    -4.0087683    5.5243634    0.2551608 
C    -2.4513847    5.0994392    2.5566129 
H    -2.6680075    2.9958613    2.1350086 
C    -3.5450022    6.6174056    1.0046742 
H    -4.6152383    5.6922406   -0.6335579 
C    -2.7675751    6.4072293    2.1544536 
H    -1.8403417    4.9259831    3.4396857 
H    -3.7938996    7.6300886    0.6899714 
H    -2.4077056    7.2567981    2.7331848 
C    -5.5060571    3.2682895   -1.4637672 
C    -6.8727400    3.1684928   -1.1300883 
C    -5.1352966    3.7482688   -2.7370083 
C    -7.8533612    3.5526881   -2.0560868 
H    -7.1612415    2.7806887   -0.1548140 
C    -6.1192255    4.1360063   -3.6584879 
H    -4.0812335    3.8050437   -3.0041076 
C    -7.4782898    4.0386309   -3.3190968 
H    -8.9071325    3.4714769   -1.7925490 
H    -5.8261575    4.5047154   -4.6402665 
H    -8.2412451    4.3344474   -4.0377350 
C    -7.1357629   -1.7336658    0.5328111 
C    -7.8066788   -1.9891547    1.7465726 
C    -7.7094352   -0.8593515   -0.4113315 
C    -9.0401296   -1.3778757    2.0076333 
H    -7.3585446   -2.6549240    2.4826164 
C    -8.9410322   -0.2443531   -0.1430313 
H    -7.1846993   -0.6495167   -1.3415888 
C    -9.6066477   -0.5031937    1.0649120 
H    -9.5536627   -1.5746317    2.9473383 
H    -9.3731362    0.4375114   -0.8739299 
H   -10.5612729   -0.0230141    1.2748107 
C    -5.7352858   -4.2559401    0.0001420 
C    -6.9520980   -4.7675900   -0.4928605 
C    -4.6727341   -5.1385538    0.2804659 
C    -7.1049783   -6.1465935   -0.6961843 
H    -7.7768855   -4.0899961   -0.7084622 
C    -4.8295661   -6.5165866    0.0699540 
H    -3.7308212   -4.7531354    0.6663166 
C    -6.0447367   -7.0235073   -0.4170470 
H    -8.0508201   -6.5343928   -1.0713939 
H    -4.0056142   -7.1916918    0.2967805 
H    -6.1662605   -8.0941935   -0.5734492 
C     0.1138618   -1.8131194   -3.7400316 
C     1.1256946   -1.2589629   -4.5477155 
C    -1.1809751   -1.9848589   -4.2735007 
C     0.8438469   -0.8793886   -5.8695823 
H     2.1266764   -1.1158593   -4.1473685 
C    -1.4561737   -1.6125238   -5.5951265 
H    -1.9779311   -2.4012985   -3.6590686 
C    -0.4438903   -1.0566157   -6.3953595 
H     1.6316844   -0.4440873   -6.4821652 
H    -2.4594740   -1.7495033   -5.9954146 
H    -0.6606890   -0.7604801   -7.4206808 
C     4.8197156    4.3885040   -2.1239072 
C     6.1725066    4.4387290   -1.7357818 
C     4.4076792    5.0467056   -3.3020450 
C     7.1038930    5.1390396   -2.5187963 
H     6.4905085    3.9339119   -0.8249946 
C     5.3386422    5.7501466   -4.0766533 
H     3.3617529    5.0080218   -3.6041972 
C     6.6884590    5.7952431   -3.6870336 
H     8.1487692    5.1737640   -2.2141067 
H     5.0147310    6.2587264   -4.9834746 
H     7.4113452    6.3400441   -4.2925016 
C     7.8362957   -2.2257489    0.9081445 
C     8.8293054   -1.4362483    0.2971740 
C     8.1806537   -3.0662992    1.9878538 
C    10.1534006   -1.4878486    0.7617208 
H     8.5654582   -0.7898726   -0.5378904 
C     9.5039096   -3.1209173    2.4428830 
H     7.4126443   -3.6747840    2.4641016 
C    10.4919825   -2.3298714    1.8312390 
H    10.9170365   -0.8741756    0.2861388 
H     9.7646901   -3.7749411    3.2736520 
H    11.5199334   -2.3710431    2.1884420 
C     5.6563739   -3.8521793   -0.1258517 
C     4.5473650   -4.4961311    0.4564274 
C     6.3852440   -4.5084639   -1.1400710 
C     4.1696035   -5.7782378    0.0272689 
H     3.9769366   -3.9950038    1.2356016 
C     6.0080884   -5.7890879   -1.5643264 
H     7.2415387   -4.0125431   -1.5957790 
C     4.8973756   -6.4247780   -0.9828027 
H     3.3053565   -6.2642872    0.4767984 
H     6.5748315   -6.2885521   -2.3486362 
H     4.6041610   -7.4197806   -1.3152809 
C     0.7886991   -0.5964122    4.4168288 
C    -0.1384069   -1.4848774    4.9958504 
C     2.1169075   -0.5669944    4.8932766 
C     0.2593460   -2.3338699    6.0409586 
H    -1.1632233   -1.5116600    4.6298073 
C     2.5089309   -1.4151871    5.9363207 
H     2.8416410    0.1099134    4.4437882 
C     1.5805456   -2.2999564    6.5111511 
H    -0.4620117   -3.0190953    6.4834514 
H     3.5369250   -1.3903545    6.2938625 
H     1.8881795   -2.9611039    7.3199827 
C     2.2624225    4.5966422   -0.7519993 
C     0.9168069    4.1785757   -0.8183869 
C     2.5611967    5.9053621   -0.3163610 
C    -0.1135179    5.0560707   -0.4465648 
H     0.6694932    3.1745888   -1.1585314 
C     1.5279672    6.7830563    0.0400799 
H     3.5987701    6.2337264   -0.2666074 
C     0.1900868    6.3580053   -0.0210657 
H    -1.1475169    4.7222716   -0.4877327 
H     1.7668536    7.7941649    0.3674581 
H    -0.6152968    7.0315098    0.2637343 
U     3.5478122    0.1144415   -0.0593676 
U    -2.9981533   -0.4631946    0.2112746 
