# Supplementary material for: The Influence of Phosphorus Substituents on the Structures and Solution Speciation of Trivalent Uranium and Lanthanide Phosphinodiboranates
Source: Inorg Chem. 2023 Nov 27;63(21):9451–63. doi: 10.1021/acs.inorgchem.3c02773 (PMC11134491; doi:10.1021/acs.inorgchem.3c02773)
Supplement: Supplementary file 1 — ic3c02773_si_001.zip [file ic3c02773_si_001.zip › optimized-structures/tb-ipr-dimer.xyz]

176
Energy = -5440.355323152
Tb   -1.3908719   -1.8809541   -2.6117351 
P    -2.3347129   -0.0440408    1.3603764 
P    -2.5892656   -0.3079716   -5.3500129 
P    -1.9455648   -5.2794962   -2.2780928 
C    -1.8424113    1.1950652   -6.1426213 
H    -1.5471631    0.8755046   -7.1529494 
C    -4.1054138   -0.7516925   -6.3260117 
H    -4.8028394    0.0867094   -6.1812424 
C    -2.0354350   -6.2653137   -0.7056046 
H    -1.1569758   -6.9270597   -0.7210116 
C    -0.5719547    1.6099771   -5.3728583 
H    -0.8183793    1.9289245   -4.3527146 
H    -0.0865557    2.4522663   -5.8842371 
H     0.1469641    0.7864429   -5.3031955 
C    -3.4165666   -1.2523924    2.2668437 
H    -3.9057984   -0.6601143    3.0540550 
C    -3.4447117    1.3129926    0.7407169 
H    -4.1924679    0.8071451    0.1123714 
B    -1.3212088   -1.7828186   -5.3719319 
C    -4.4870188   -1.8920948    1.3638738 
H    -5.1452951   -1.1418872    0.9088158 
H    -5.1141561   -2.5740783    1.9544430 
H    -4.0275828   -2.4708554    0.5536401 
B    -1.1257506    0.7241152    2.6678519 
C    -2.6409077    2.2806663   -0.1532547 
H    -1.8534779    2.7857269    0.4192798 
H    -3.3140190    3.0497291   -0.5555491 
H    -2.1802391    1.7589885   -0.9986203 
B    -1.6791840   -0.9293281   -0.2160180 
C    -2.1561423   -6.4785223   -3.6789814 
H    -3.1562794   -6.9165804   -3.5443705 
C    -2.5254096   -2.3128707    2.9451597 
H    -1.9542677   -2.8795157    2.2000090 
H    -3.1485028   -3.0233926    3.5052835 
H    -1.8177783   -1.8518846    3.6428460 
C    -1.9145500   -5.3196825    0.5064468 
H    -1.0038782   -4.7120381    0.4591901 
H    -1.8904127   -5.9048196    1.4357567 
H    -2.7733113   -4.6400441    0.5565039 
B    -0.2243550   -4.3790215   -2.3737509 
C    -4.7451492   -2.0268955   -5.7397240 
H    -4.0816705   -2.8903779   -5.8703600 
H    -5.6885346   -2.2413209   -6.2598107 
H    -4.9574005   -1.9244305   -4.6699901 
C    -2.1343640   -5.7223372   -5.0225889 
H    -2.9180087   -4.9580875   -5.0657990 
H    -2.2958041   -6.4283391   -5.8485902 
H    -1.1706053   -5.2247892   -5.1830271 
C    -3.7991470   -0.9118212   -7.8274892 
H    -3.4283904    0.0180560   -8.2758152 
H    -4.7121933   -1.2009997   -8.3656626 
H    -3.0471917   -1.6939444   -7.9897390 
B    -3.3236997   -3.9108218   -2.2970467 
C    -2.8508220    2.3553374   -6.2446347 
H    -3.7238604    2.0922539   -6.8547159 
H    -2.3708339    3.2284725   -6.7072637 
H    -3.2060543    2.6500091   -5.2494964 
B    -3.0809687    0.0828355   -3.5085907 
C    -3.3182508   -7.1152900   -0.6300562 
H    -4.2101519   -6.4798269   -0.6967052 
H    -3.3548161   -7.6533153    0.3271676 
H    -3.3675450   -7.8609422   -1.4329703 
C    -4.1514151    2.0580727    1.8887969 
H    -4.7644593    1.3871846    2.5033536 
H    -4.8129148    2.8317409    1.4759240 
H    -3.4213632    2.5503353    2.5427163 
C    -1.0977829   -7.5977117   -3.6373504 
H    -0.0863664   -7.1791975   -3.7083116 
H    -1.2434456   -8.2826971   -4.4838148 
H    -1.1584075   -8.1893127   -2.7153118 
H    -1.8896431   -2.7141126   -4.8124623 
H    -0.1995736   -3.7504541   -3.4335675 
H    -3.5259804   -0.9653011   -3.0361157 
H    -0.3565593   -1.4297201   -4.6995625 
H    -0.2424665   -3.5847271   -1.4302119 
H     0.7367821   -5.0951658   -2.2871269 
H    -4.4507825   -4.3128512   -2.1731197 
H    -3.2020025   -3.3194347   -3.3636777 
H    -0.1430684    0.0050285    2.7962284 
H    -2.0287293    0.3674590   -2.9338921 
H    -2.6937989   -1.0718333   -0.8947223 
H    -1.1839509   -2.0210446    0.0098615 
H    -0.9614204   -2.1093944   -6.4714777 
H    -3.0290612   -3.1630196   -1.3694479 
H    -0.8963411   -0.2194920   -0.8195567 
H    -0.8263632    1.8180116    2.1982018 
H    -3.8808203    0.9700009   -3.3784388 
H    -1.7153331    0.8665127    3.7079185 
Tb    1.4110844    1.8848448    2.6064564 
P     2.3620080    0.0195715   -1.3519640 
P     2.5876530    0.3312496    5.3669571 
P     1.9320143    5.2814687    2.2529208 
C     1.8347818   -1.1664800    6.1635778 
H     1.5333943   -0.8409929    7.1701934 
C     4.0952342    0.7819269    6.3531782 
H     4.7958413   -0.0551226    6.2162969 
C     2.0152209    6.2577350    0.6740356 
H     1.1285884    6.9086342    0.6825604 
C     0.5691380   -1.5854795    5.3884253 
H     0.8219625   -1.9097229    4.3715035 
H     0.0807632   -2.4252260    5.9012010 
H    -0.1494547   -0.7624787    5.3097946 
C     3.4559231    1.2181904   -2.2564219 
H     3.9496964    0.6193994   -3.0359193 
C     3.4563437   -1.3497430   -0.7316563 
H     4.2174325   -0.8515955   -0.1132201 
B     1.3241978    1.8098975    5.3659682 
C     4.5206384    1.8603967   -1.3484942 
H     5.1685869    1.1109270   -0.8776743 
H     5.1589100    2.5317316   -1.9393012 
H     4.0557776    2.4510720   -0.5500123 
B     1.1481082   -0.7371363   -2.6597061 
C     2.6447203   -2.2986799    0.1754011 
H     1.8398510   -2.7890336   -0.3856895 
H     3.3070039   -3.0805764    0.5709059 
H     2.2055848   -1.7655985    1.0250922 
B     1.7126285    0.9130293    0.2221603 
C     2.1264097    6.4903531    3.6474380 
H     3.1221335    6.9385812    3.5137993 
C     2.5739900    2.2777574   -2.9484138 
H     1.9979657    2.8499815   -2.2112361 
H     3.2042117    2.9835899   -3.5064576 
H     1.8711153    1.8154410   -3.6500911 
C     1.9093228    5.3026000   -0.5320955 
H     1.0060832    4.6840962   -0.4832409 
H     1.8803495    5.8813923   -1.4652290 
H     2.7765778    4.6333373   -0.5754929 
B     0.2185810    4.3667388    2.3472765 
C     4.7359562    2.0570480    5.7676676 
H     4.0706744    2.9197884    5.8940040 
H     5.6767366    2.2735347    6.2915722 
H     4.9531699    1.9530313    4.6990448 
C     2.1078187    5.7408517    4.9948641 
H     2.8992800    4.9850970    5.0449113 
H     2.2586778    6.4527498    5.8177869 
H     1.1488112    5.2339196    5.1543429 
C     3.7773947    0.9461925    7.8518006 
H     3.4066527    0.0165796    8.3006738 
H     4.6854499    1.2404189    8.3956339 
H     3.0215876    1.7262735    8.0058372 
B     3.3237800    3.9261611    2.2787697 
C     2.8420629   -2.3265419    6.2785403 
H     3.7120003   -2.0600263    6.8915474 
H     2.3591166   -3.1964857    6.7441077 
H     3.2024522   -2.6277083    5.2872059 
B     3.0986098   -0.0686058    3.5325778 
C     3.2876590    7.1228813    0.5966009 
H     4.1871080    6.4990154    0.6707651 
H     3.3208256    7.6544272   -0.3643562 
H     3.3248777    7.8747924    1.3943097 
C     4.1409017   -2.1137558   -1.8807586 
H     4.7535549   -1.4558785   -2.5095581 
H     4.7987740   -2.8906895   -1.4682298 
H     3.3974731   -2.6042222   -2.5207700 
C     1.0556990    7.5973938    3.5959882 
H     0.0488103    7.1677576    3.6649970 
H     1.1901277    8.2881814    4.4395690 
H     1.1133258    8.1849497    2.6711796 
H     1.9027997    2.7297257    4.7971302 
H     0.1900617    3.7460593    3.4111465 
H     3.5425849    0.9811223    3.0612805 
H     0.3603649    1.4562126    4.6932918 
H     0.2520095    3.5655180    1.4097763 
H    -0.7476378    5.0740379    2.2457955 
H     4.4457594    4.3386000    2.1440037 
H     3.2152078    3.3395179    3.3494655 
H     0.1697058   -0.0118724   -2.7883277 
H     2.0557952   -0.3623138    2.9462553 
H     2.7257519    1.0531327    0.9032683 
H     1.2252173    2.0071506   -0.0102701 
H     0.9626852    2.1542348    6.4594877 
H     3.0310282    3.1697753    1.3568905 
H     0.9237879    0.2129638    0.8296570 
H     0.8401824   -1.8282353   -2.1871542 
H     3.9066681   -0.9501667    3.4156128 
H     1.7328677   -0.8867570   -3.7013850 
