# Supplementary material for: The Influence of Phosphorus Substituents on the Structures and Solution Speciation of Trivalent Uranium and Lanthanide Phosphinodiboranates
Source: Inorg Chem. 2023 Nov 27;63(21):9451–63. doi: 10.1021/acs.inorgchem.3c02773 (PMC11134491; doi:10.1021/acs.inorgchem.3c02773)
Supplement: Supplementary file 1 — ic3c02773_si_001.zip [file ic3c02773_si_001.zip › optimized-structures/sm-ipr-dimer.xyz]

176
Energy = -5106.615753030
Sm    3.2900831   -0.0570277   -0.1596938 
B     1.9972384    1.2005490   -2.3956779 
P     0.1113217    1.1982680   -2.8675758 
C    -0.3532565    2.9011556   -3.4524174 
H     0.3714277    3.1222733   -4.2500870 
C    -1.7833717    2.9638602   -4.0223025 
H    -1.9313218    2.2584394   -4.8492250 
H    -1.9848167    3.9740388   -4.4045420 
H    -2.5268618    2.7430975   -3.2476573 
C    -0.1517067    3.9250819   -2.3191735 
H     0.8729081    3.8999425   -1.9303150 
H    -0.3515321    4.9381440   -2.6938815 
H    -0.8427416    3.7295742   -1.4908683 
C    -0.1020274    0.0776395   -4.3392046 
H    -1.1884549    0.0422327   -4.5077734 
C     0.3854934   -1.3408165   -3.9834189 
H     0.0684845   -2.0497124   -4.7600880 
H     1.4783375   -1.3761641   -3.9141276 
H    -0.0177278   -1.6807156   -3.0245951 
C     0.5969386    0.6095035   -5.6045756 
H     1.6720956    0.7406231   -5.4308822 
H     0.4719629   -0.1103643   -6.4249560 
H     0.1820709    1.5684191   -5.9374720 
B    -1.1920715    0.6625957   -1.5606960 
H    -1.0033482   -0.4668366   -1.1241840 
H    -2.2930662    0.6804924   -2.0986040 
Sm   -3.1381577    0.0713957    0.0571729 
B    -1.9034089    1.2995307    2.3203905 
P     0.0267569    1.1902140    2.5396306 
C     0.3363268    0.4518599    4.2183073 
H    -0.2335808    1.0832910    4.9159751 
C     1.8280779    0.4827608    4.6053839 
H     2.4303927   -0.1111384    3.9072746 
H     2.2344468    1.5012171    4.6183607 
H     1.9570309    0.0562901    5.6096962 
C    -0.2373478   -0.9788481    4.2735955 
H    -0.0869062   -1.3992680    5.2773727 
H     0.2679454   -1.6308630    3.5521093 
H    -1.3089583   -0.9977389    4.0488043 
C     0.7760905    2.8847771    2.5652323 
H     1.8577077    2.7285105    2.6786534 
C     0.5288610    3.5691883    1.2082013 
H     1.0591046    4.5303873    1.1702622 
H    -0.5403420    3.7620359    1.0543122 
H     0.8850060    2.9514913    0.3768123 
C     0.2562188    3.7404710    3.7361409 
H     0.7128977    4.7388771    3.6967425 
H     0.5017632    3.3003463    4.7103337 
H    -0.8327656    3.8610531    3.6802542 
B     0.9107318    0.0591875    1.2411416 
H     0.2568700   -0.9278139    1.0488157 
H     1.0729037    0.6897537    0.2065406 
H     1.9916054   -0.2262690    1.7473575 
H    -2.2663147    0.1355332    2.2845751 
H    -2.4020373    1.8817494    3.2489474 
H    -2.1390107    1.8761598    1.2591305 
B    -2.7383488   -2.3927391    1.2485730 
P    -3.5900119   -3.3217077   -0.2338202 
C    -2.4102940   -4.5636518   -0.9548967 
H    -2.9712054   -5.0679420   -1.7554385 
C    -1.2154827   -3.8309719   -1.5936124 
H    -0.6572210   -3.2474199   -0.8516232 
H    -1.5489321   -3.1475650   -2.3805964 
H    -0.5221359   -4.5553146   -2.0414794 
C    -1.9591459   -5.6048322    0.0865184 
H    -1.2746705   -6.3266867   -0.3797609 
H    -1.4293259   -5.1210112    0.9153942 
H    -2.8051062   -6.1658712    0.5029397 
C    -5.0566175   -4.2762490    0.3940408 
H    -4.6724322   -4.8962668    1.2174798 
C    -6.1088113   -3.3035154    0.9637294 
H    -6.5147794   -2.6619916    0.1721478 
H    -5.6908847   -2.6543522    1.7403013 
H    -6.9406671   -3.8726441    1.4005498 
C    -5.6600957   -5.1851283   -0.6940237 
H    -6.5462581   -5.7007849   -0.2991590 
H    -4.9525605   -5.9518141   -1.0327052 
H    -5.9709004   -4.5954407   -1.5655375 
B    -4.1149620   -2.0198336   -1.5781417 
H    -3.0827000   -1.4299186   -1.8738517 
H    -4.8892523   -1.2527508   -1.0170255 
H    -4.6264472   -2.4874067   -2.5626931 
H    -2.3291715   -3.1112017    2.1192901 
H    -3.5700538   -1.5944792    1.6825977 
H    -1.8133832   -1.7382383    0.7521215 
B    -4.5432660    2.2004216   -1.0972858 
P    -5.9299644    2.1172926    0.2611717 
C    -7.5899848    1.8332620   -0.5242556 
H    -8.2985438    1.7449455    0.3126644 
C    -8.0092230    3.0087735   -1.4275290 
H    -8.9829767    2.7966418   -1.8900602 
H    -7.2777975    3.1628168   -2.2303934 
H    -8.1039893    3.9466760   -0.8664139 
C    -7.5802592    0.4973929   -1.2953091 
H    -8.5764054    0.3051287   -1.7167532 
H    -7.3150198   -0.3422340   -0.6435589 
H    -6.8598121    0.5229724   -2.1216713 
C    -6.0334090    3.7297026    1.1776005 
H    -6.2306921    4.4925296    0.4096781 
C    -4.6757358    4.0432794    1.8394720 
H    -3.8651692    4.0781759    1.1030179 
H    -4.7263162    5.0188069    2.3425335 
H    -4.4149333    3.2856218    2.5872343 
C    -7.1799256    3.7312598    2.2070547 
H    -7.2000924    4.6898932    2.7435073 
H    -8.1600871    3.5935059    1.7337118 
H    -7.0408571    2.9314727    2.9448247 
B    -5.4983268    0.6534351    1.4572603 
H    -5.4035008   -0.3298954    0.7267583 
H    -6.2950336    0.4450866    2.3341780 
H    -4.3936279    0.9152076    1.9237134 
H    -4.7035837    3.0588562   -1.9251976 
H    -4.5191377    1.0852000   -1.6210204 
H    -3.4858950    2.3765986   -0.4923047 
H    -1.2040948    1.4466558   -0.6256886 
H     2.1494081    1.7759765   -1.3209256 
H     2.6186573    1.7426474   -3.2738595 
H     2.3036265    0.0203525   -2.3082333 
B     5.5564914    0.8628229   -1.3760308 
P     5.6046516    2.1666594    0.0787645 
C     5.5365096    3.8873968   -0.6247118 
H     5.5845386    4.5511384    0.2510701 
C     4.1916816    4.1208694   -1.3406313 
H     3.3427836    3.9719222   -0.6644971 
H     4.0687492    3.4392580   -2.1897062 
H     4.1521829    5.1515142   -1.7187235 
C     6.7334527    4.1732748   -1.5516661 
H     7.6936731    4.0745242   -1.0306142 
H     6.6659778    5.2001453   -1.9358491 
H     6.7360464    3.4882746   -2.4076780 
C     7.2285447    2.0007714    0.9708557 
H     7.9897610    2.1068402    0.1838064 
C     7.3548905    0.5918435    1.5825407 
H     6.5782544    0.4133717    2.3357063 
H     7.2689866   -0.1891635    0.8197379 
H     8.3335704    0.4895220    2.0704533 
C     7.4274400    3.1036721    2.0271290 
H     8.3997140    2.9708724    2.5206766 
H     7.4125990    4.1076616    1.5856465 
H     6.6466562    3.0551753    2.7953906 
B     4.1435532    2.0125956    1.3789531 
H     4.2196026    2.8706496    2.2161648 
H     4.1917647    0.8880650    1.8662398 
H     3.1040522    2.1219816    0.7297582 
H     6.4814161    0.9975832   -2.1308360 
H     5.5821492   -0.2485652   -0.8562843 
H     4.4866909    1.0161350   -1.9516622 
B     2.7554733   -2.5388310   -1.2194362 
P     3.7175155   -3.4015119    0.2417487 
C     2.5888910   -4.5621739    1.1522011 
H     3.2111511   -5.0063064    1.9431915 
C     2.0478704   -5.6784671    0.2393926 
H     2.8522025   -6.2924867   -0.1845662 
H     1.3865088   -6.3414728    0.8134928 
H     1.4672414   -5.2556039   -0.5885538 
C     1.4513442   -3.7654324    1.8205274 
H     0.8143173   -4.4416526    2.4060396 
H     1.8444303   -2.9959329    2.4931987 
H     0.8193816   -3.2667069    1.0773505 
C     5.0877708   -4.4289444   -0.4831571 
H     4.6046706   -5.0764662   -1.2297582 
C     6.0997027   -3.5175912   -1.2074616 
H     5.6174289   -2.8958710   -1.9697283 
H     6.8647851   -4.1327614   -1.6999901 
H     6.6045266   -2.8518188   -0.4968866 
C     5.7771997   -5.3006886    0.5839421 
H     6.6009750   -5.8664983    0.1276722 
H     5.0874818   -6.0237121    1.0363245 
H     6.1950864   -4.6779918    1.3846059 
B     4.4477128   -2.0686873    1.4507939 
H     3.4900705   -1.4179792    1.8527071 
H     5.0598133   -2.5204332    2.3833192 
H     5.1657182   -1.3582530    0.7614958 
H     2.3037873   -3.3159523   -2.0150531 
H     3.5659772   -1.7786735   -1.7586460 
H     1.8644414   -1.8470742   -0.7175414 
