# Supplementary material for: The Influence of Phosphorus Substituents on the Structures and Solution Speciation of Trivalent Uranium and Lanthanide Phosphinodiboranates
Source: Inorg Chem. 2023 Nov 27;63(21):9451–63. doi: 10.1021/acs.inorgchem.3c02773 (PMC11134491; doi:10.1021/acs.inorgchem.3c02773)
Supplement: Supplementary file 1 — ic3c02773_si_001.zip [file ic3c02773_si_001.zip › optimized-structures/tb-ipr-mono.xyz]

88
Energy = -2720.162508549
B     1.6480745    1.7300346    1.3451220 
P     2.8852175    1.6806723   -0.1590093 
C     4.5512545    1.0833222    0.4055820 
C     4.4312054   -0.3426524    0.9794411 
H     4.0136331   -1.0384071    0.2437422 
H     3.7858336   -0.3601068    1.8657583 
H     5.4243313   -0.7084547    1.2730945 
C     5.1938402    2.0503718    1.4185612 
H     6.1674292    1.6577531    1.7420639 
H     5.3621055    3.0461505    0.9902212 
H     4.5601995    2.1621965    2.3067749 
H     5.1694652    1.0411381   -0.5032888 
C     3.1246671    3.3955693   -0.8294702 
C     1.7745616    3.9646438   -1.3088896 
H     1.0366868    3.9827934   -0.4995240 
H     1.3609251    3.3671115   -2.1298020 
H     1.9126986    4.9927190   -1.6699684 
C     4.1854457    3.4296613   -1.9464260 
H     3.8924575    2.7827342   -2.7823164 
H     4.2907350    4.4539698   -2.3289952 
H     5.1706571    3.1040435   -1.5905039 
H     3.4719905    3.9969096    0.0236764 
B     2.2079847    0.4849967   -1.5415605 
H     1.1078984    0.9018888   -1.9023228 
H     2.9480483    0.3558791   -2.4791418 
H     2.0631188   -0.5961068   -0.9751053 
H     0.5783423    2.1213349    0.8865532 
H     1.5195660    0.5719675    1.7435620 
H     1.9945178    2.4518963    2.2407687 
B     0.7821812   -2.2303788    1.3975808 
P     0.0064904   -3.3386544   -0.0048720 
C    -1.2868653   -4.4516657    0.7291304 
C    -1.8278469   -5.4665810   -0.2960014 
H    -2.5969937   -6.0953040    0.1729569 
H    -1.0416816   -6.1301109   -0.6765241 
H    -2.2842308   -4.9515805   -1.1501878 
C    -2.4210739   -3.6068363    1.3430837 
H    -2.0434506   -2.8828275    2.0729099 
H    -2.9594628   -3.0534976    0.5641417 
H    -3.1398806   -4.2645555    1.8500178 
H    -0.7752848   -4.9884031    1.5417130 
C     1.3138513   -4.4336621   -0.7395904 
C     1.8657950   -5.4431277    0.2852755 
H     1.0877633   -6.1177657    0.6629450 
H     2.3129362   -4.9232922    1.1414869 
H     2.6446653   -6.0606573   -0.1824589 
C     2.4379591   -3.5715452   -1.3478784 
H     2.0521898   -2.8487090   -2.0746153 
H     2.9674878   -3.0147883   -0.5652650 
H     3.1664469   -4.2172989   -1.8563129 
H     0.8115397   -4.9755431   -1.5545362 
B    -0.7920363   -2.2235103   -1.3904102 
H     0.0883707   -1.4888017   -1.8383351 
H    -1.3088244   -2.8476915   -2.2771466 
H    -1.6286898   -1.5383726   -0.8073544 
H     1.6291496   -1.5326996    0.8470741 
H    -0.1180286   -1.5097883    1.8297001 
H     1.2766999   -2.8589269    2.2939424 
B    -1.6418920    1.7300741   -1.3396062 
P    -2.8923273    1.6647479    0.1548118 
C    -4.5513172    1.0507074   -0.4097177 
C    -4.4173574   -0.3789610   -0.9707553 
H    -5.4055172   -0.7539698   -1.2694635 
H    -4.0014878   -1.0654805   -0.2253907 
H    -3.7639816   -0.3999440   -1.8510564 
C    -5.1968545    2.0055097   -1.4322354 
H    -4.5615290    2.1138321   -2.3196698 
H    -6.1674762    1.6048750   -1.7547122 
H    -5.3714821    3.0037610   -1.0122057 
H    -5.1722938    1.0114155    0.4974035 
C    -3.1480868    3.3796733    0.8217449 
C    -1.8062981    3.9592584    1.3121408 
H    -1.9549972    4.9876420    1.6681113 
H    -1.0602255    3.9794608    0.5104443 
H    -1.3973988    3.3677983    2.1398453 
C    -4.2178196    3.4094714    1.9303879 
H    -5.1985994    3.0779465    1.5678549 
H    -3.9275076    2.7659328    2.7698086 
H    -4.3314899    4.4338819    2.3103100 
H    -3.4922620    3.9774228   -0.0351588 
B    -2.2084340    0.4933711    1.5534605 
H    -2.0593219   -0.6039678    1.0221862 
H    -1.1088135    0.9317482    1.8919029 
H    -2.9361931    0.3900828    2.5035602 
H    -1.4930270    0.5818494   -1.7574847 
H    -0.5839592    2.1224039   -0.8541400 
H    -1.9815168    2.4682590   -2.2245834 
Tb   -0.0026005   -0.0062565    0.0131397 
