# Supplementary material for: The Influence of Phosphorus Substituents on the Structures and Solution Speciation of Trivalent Uranium and Lanthanide Phosphinodiboranates
Source: Inorg Chem. 2023 Nov 27;63(21):9451–63. doi: 10.1021/acs.inorgchem.3c02773 (PMC11134491; doi:10.1021/acs.inorgchem.3c02773)
Supplement: Supplementary file 1 — ic3c02773_si_001.zip [file ic3c02773_si_001.zip › optimized-structures/u-et-mono.xyz]

70
Energy = -2136.409330618
B    -1.8527944   -1.4210092   -1.4036688 
P    -3.1275844   -1.0118111    0.0075700 
C    -3.8086012   -2.5758262    0.7042000 
C    -2.7305897   -3.4772765    1.3302281 
H    -1.9939150   -3.7869533    0.5802806 
H    -2.1939349   -2.9573638    2.1317149 
H    -3.1875087   -4.3807742    1.7533456 
H    -4.5614333   -2.2935516    1.4534170 
H    -4.3277663   -3.0988537   -0.1111360 
C    -4.5978663   -0.1423446   -0.6838255 
C    -4.2501860    1.2145669   -1.3199970 
H    -3.5183300    1.0985084   -2.1273787 
H    -5.1504324    1.6824376   -1.7379937 
H    -3.8242954    1.8989162   -0.5772103 
H    -5.0500961   -0.8141644   -1.4266783 
H    -5.3192415   -0.0147204    0.1354049 
B    -2.3303639    0.0800236    1.4053467 
H    -1.9411518    1.0941055    0.8316532 
H    -1.3458256   -0.5140160    1.8485293 
H    -3.1049458    0.3611905    2.2811891 
H    -0.9405616   -2.0263419   -0.8549000 
H    -2.3368132   -2.0736473   -2.2904310 
H    -1.4107780   -0.3520618   -1.8353773 
B     1.2318001    2.0270049    1.4880277 
P     0.6838178    3.2024096    0.0206234 
C     2.1864822    4.0581894   -0.6138630 
H     1.8474364    4.7693875   -1.3794053 
C     3.2370277    3.0951765   -1.1918696 
H     3.5983278    2.4005889   -0.4250937 
H     2.8235358    2.5021930   -2.0152464 
H     4.0971924    3.6589515   -1.5738484 
H     2.6050307    4.6362603    0.2214979 
C    -0.3813159    4.5484421    0.6873388 
C    -1.7197035    4.0445862    1.2526228 
H    -2.3156677    3.5542864    0.4748244 
H    -2.3016366    4.8852875    1.6503840 
H    -1.5657472    3.3213156    2.0608747 
H     0.2028115    5.0607973    1.4642047 
H    -0.5476208    5.2608346   -0.1326590 
B    -0.2276873    2.3461731   -1.4869018 
H     0.5104686    1.4509601   -1.9097373 
H    -0.4544616    3.1604410   -2.3410758 
H    -1.2524734    1.8299472   -1.0523099 
H     0.2332419    1.4585739    1.9373416 
H     1.9629027    1.1659020    0.9859536 
H     1.8173751    2.6529759    2.3293766 
B     2.1607422   -0.9353358   -1.4940395 
P     2.3963147   -2.2072836   -0.0270242 
C     4.1183526   -2.0330661    0.6046473 
H     4.7948682   -2.2534206   -0.2325378 
C     4.4143756   -0.6441791    1.1947141 
H     5.4422761   -0.6059731    1.5764822 
H     4.3043731    0.1381267    0.4350170 
H     3.7335238   -0.4099351    2.0205257 
H     4.2568559   -2.8146388    1.3643758 
C     2.3171194   -3.9255469   -0.6855799 
C     0.9398389   -4.2992086   -1.2579091 
H     0.6474236   -3.6237872   -2.0693114 
H     0.9600188   -5.3225194   -1.6531984 
H     0.1656245   -4.2468356   -0.4844609 
H     2.5918284   -4.5971751    0.1396566 
H     3.0953148   -4.0063682   -1.4572091 
B     1.1585786   -2.0279137    1.4779035 
H     1.4684052   -2.7977284    2.3482858 
H     0.0310149   -2.2298862    1.0537117 
H     1.2339523   -0.8634853    1.8822038 
H     2.2642999    0.1883677   -0.9884660 
H     2.9978923   -1.0973123   -2.3401676 
H     1.0165521   -1.0407437   -1.9419866 
U     0.1243327    0.0761312   -0.0109754 
