# Supplementary material for: The Influence of Phosphorus Substituents on the Structures and Solution Speciation of Trivalent Uranium and Lanthanide Phosphinodiboranates
Source: Inorg Chem. 2023 Nov 27;63(21):9451–63. doi: 10.1021/acs.inorgchem.3c02773 (PMC11134491; doi:10.1021/acs.inorgchem.3c02773)
Supplement: Supplementary file 1 — ic3c02773_si_001.zip [file ic3c02773_si_001.zip › optimized-structures/u-ipr-dimer.xyz]

176
Energy = -4744.454844140
P    -6.0567075   -2.0041270   -0.3203275 
C    -6.2151256   -3.5224691   -1.3779558 
C    -7.3483056   -3.3767884   -2.4120794 
H    -7.1652454   -2.5185875   -3.0704136 
H    -8.3265777   -3.2386739   -1.9350327 
H    -7.4052766   -4.2792283   -3.0360595 
H    -6.4534011   -4.3455167   -0.6879983 
C    -4.8633309   -3.8289292   -2.0555060 
H    -4.9517729   -4.7398280   -2.6633487 
H    -4.0682528   -3.9851485   -1.3176434 
H    -4.5536052   -3.0080566   -2.7128262 
C    -7.7019956   -1.7422161    0.5032084 
C    -8.1613501   -2.9863503    1.2870881 
H    -7.4301242   -3.2514169    2.0607597 
H    -9.1212554   -2.7840930    1.7817616 
H    -8.3001260   -3.8569545    0.6342600 
H    -8.4100070   -1.5441497   -0.3151400 
C    -7.6407785   -0.4917668    1.4051535 
H    -7.3386271    0.3980118    0.8419846 
H    -6.9260860   -0.6313515    2.2251144 
H    -8.6299706   -0.3024856    1.8437127 
B    -4.6548589   -2.2165858    1.0070194 
H    -3.6070618   -2.3711127    0.3666421 
H    -4.8027539   -3.1191241    1.7872890 
B    -1.9941399   -1.1254196   -2.4073422 
P    -0.1172406   -1.3681100   -2.8287752 
C     0.2760744   -0.3797743   -4.3532889 
C    -0.5326367   -0.8328038   -5.5823253 
H    -1.6090606   -0.7178463   -5.4084504 
H    -0.3369596   -1.8806505   -5.8417434 
H    -0.2605648   -0.2173762   -6.4505630 
H     1.3465984   -0.5543571   -4.5357811 
C     0.0784582    1.1190888   -4.0505982 
H     0.6813372    1.4315122   -3.1916875 
H    -0.9710368    1.3493025   -3.8316683 
H     0.3865130    1.7171354   -4.9186607 
C     0.2020240   -3.1475970   -3.2537192 
C     1.6417651   -3.3796911   -3.7514303 
H     1.7833343   -4.4411326   -3.9970332 
H     2.3746329   -3.1116470   -2.9807886 
H     1.8657028   -2.7967943   -4.6531171 
H    -0.5094516   -3.3786291   -4.0603663 
C    -0.1271345   -4.0424664   -2.0420938 
H    -1.1541371   -3.8895319   -1.6904480 
H     0.5569747   -3.8349221   -1.2110059 
H    -0.0120071   -5.0991782   -2.3182681 
B     1.1818774   -0.8283010   -1.5132326 
H     1.3069088   -1.6405329   -0.6066358 
H     2.2663159   -0.7204956   -2.0882434 
B     1.9715771   -1.1816816    2.3706523 
P     0.1034015   -1.4985462    2.7815943 
C    -0.1670141   -3.3079090    3.1034755 
C     0.2161241   -4.1252613    1.8536336 
H     0.1129983   -5.1980099    2.0652098 
H    -0.4460562   -3.8821839    1.0144599 
H     1.2499281   -3.9341231    1.5437763 
H     0.5324853   -3.5621712    3.9135893 
C    -1.6100204   -3.6094596    3.5527239 
H    -2.3331391   -3.3205955    2.7803214 
H    -1.7241629   -4.6865268    3.7367880 
H    -1.8729458   -3.0843329    4.4790125 
C    -0.3187808   -0.6133754    4.3607321 
C    -0.2361598    0.9084871    4.1282297 
H     0.7794941    1.2193032    3.8544310 
H    -0.9172625    1.2205404    3.3295840 
H    -0.5212567    1.4409037    5.0455079 
H    -1.3692980   -0.8718876    4.5591239 
C     0.5509967   -1.0665251    5.5472748 
H     0.4525850   -2.1411799    5.7450443 
H     1.6095507   -0.8480694    5.3640728 
H     0.2443469   -0.5301744    6.4555189 
B    -1.2037625   -0.9184405    1.4917953 
H    -0.9326579    0.1907690    1.0284461 
H    -2.2882843   -0.8300798    2.0699173 
H    -1.3290557   -1.6977714    0.5569561 
H     2.6545692   -1.5289505    3.2976998 
H     2.0716049    0.0248675    2.1601752 
H     2.2532542   -1.8212784    1.3573777 
B     2.7089426    2.5260889    1.1269781 
P     3.5291160    3.4472455   -0.3788276 
C     2.3871335    4.7317261   -1.0869455 
C     2.0134532    5.8015364   -0.0440298 
H     1.4979070    5.3484652    0.8102355 
H     2.8954416    6.3341679    0.3332137 
H     1.3398430    6.5438869   -0.4934433 
H     2.9542419    5.2036261   -1.9026656 
C     1.1453911    4.0569947   -1.7005458 
H     1.4246143    3.3858354   -2.5182885 
H     0.5903024    3.4726247   -0.9577296 
H     0.4645384    4.8184659   -2.1035622 
C     5.0591495    4.3563041    0.1602415 
C     5.6544166    5.2073480   -0.9785620 
H     6.5811334    5.6894809   -0.6382639 
H     4.9697629    5.9985889   -1.3072383 
H     5.8973255    4.5813179   -1.8465791 
H     4.7367229    5.0170693    0.9786044 
C     6.0978872    3.3620895    0.7168387 
H     6.9708220    3.9117404    1.0945782 
H     5.6931194    2.7566628    1.5342855 
H     6.4419238    2.6779407   -0.0683132 
B     3.9030662    2.0895915   -1.7164710 
H     4.7072600    1.2995334   -1.2154297 
H     2.8237782    1.5135992   -1.8534276 
H     4.3073748    2.4979665   -2.7730732 
H     3.5694597    1.7465969    1.5478080 
H     1.7817180    1.8604947    0.6396495 
H     2.3084782    3.2299307    2.0144940 
B     4.6196916   -2.1757550   -1.0707953 
P     6.0241954   -2.0228916    0.2617799 
C     7.6721162   -1.7503079   -0.5529458 
C     8.1145059   -2.9688864   -1.3852994 
H     8.2426149   -3.8659751   -0.7670684 
H     9.0764726   -2.7599794   -1.8731464 
H     7.3791038   -3.1941171   -2.1675858 
C     7.6263119   -0.4650968   -1.4054949 
H     6.9056327   -0.5614883   -2.2264745 
H     8.6162624   -0.2742697   -1.8417005 
H     7.3409103    0.4066139   -0.8065867 
H     8.3835417   -1.5933571    0.2713452 
C     6.1676884   -3.5775553    1.2675611 
C     7.2942699   -3.4730904    2.3138302 
H     7.3445452   -4.3978252    2.9048808 
H     8.2761016   -3.3206763    1.8485552 
H     7.1093179   -2.6387556    3.0016540 
C     4.8096528   -3.9009045    1.9243988 
H     4.4960601   -3.0996399    2.6037258 
H     4.8907179   -4.8302005    2.5048433 
H     4.0209575   -4.0327880    1.1750625 
H     6.4071190   -4.3775558    0.5514127 
B     5.5695749   -0.4887550    1.3591675 
H     4.4798657   -0.7307270    1.8790018 
H     6.3885427   -0.1787004    2.1827697 
H     5.4168338    0.4189097    0.5410662 
H     4.7560095   -3.0541738   -1.8801522 
H     4.5705371   -1.0664353   -1.6166766 
H     3.5714068   -2.3386764   -0.4338170 
H     0.9127192    0.2640395   -1.0107737 
H    -2.6647595   -1.4576067   -3.3492172 
H    -2.2645109   -1.8031341   -1.4160113 
H    -2.1267489    0.0708228   -2.1618971 
B    -5.5882704   -0.4396744   -1.3680278 
H    -5.4266461    0.4418169   -0.5231582 
H    -4.5008445   -0.6755921   -1.8959861 
H    -6.4043702   -0.0979172   -2.1818245 
B    -2.6885073    2.5338245   -1.0379115 
P    -3.4889885    3.4164843    0.5004546 
C    -2.3216353    4.6547809    1.2478173 
C    -1.9549997    5.7692861    0.2500559 
H    -1.4657343    5.3514654   -0.6371034 
H    -2.8366294    6.3331302   -0.0796590 
H    -1.2596296    6.4785255    0.7193766 
C    -1.0752653    3.9385085    1.8020016 
H    -0.3834710    4.6711685    2.2382333 
H    -1.3442459    3.2212515    2.5830512 
H    -0.5357632    3.3959130    1.0173810 
H    -2.8680525    5.0924720    2.0961572 
C    -5.0061975    4.3678759    0.0003867 
C    -5.5814607    5.1878818    1.1718269 
H    -6.5012638    5.6978372    0.8540452 
H    -4.8813878    5.9547451    1.5250199 
H    -5.8310742    4.5353969    2.0181902 
C    -6.0633595    3.4099498   -0.5845189 
H    -5.6720363    2.8267323   -1.4244265 
H    -6.4146606    2.7046277    0.1784626 
H    -6.9292696    3.9859095   -0.9385615 
H    -4.6773301    5.0515401   -0.7962809 
B    -3.8848021    2.0189499    1.7895410 
H    -4.7025132    1.2617541    1.2598318 
H    -4.2814123    2.3951502    2.8607969 
H    -2.8161904    1.4197977    1.9043063 
H    -3.5629829    1.7823976   -1.4807804 
H    -2.2786124    3.2601362   -1.9028277 
H    -1.7707578    1.8368837   -0.5767598 
H    -4.5936128   -1.1263363    1.5887871 
U    -3.1262800   -0.0690593   -0.0129519 
U     3.1120629   -0.0447650    0.0165914 
