# Supplementary material for: The Influence of Phosphorus Substituents on the Structures and Solution Speciation of Trivalent Uranium and Lanthanide Phosphinodiboranates
Source: Inorg Chem. 2023 Nov 27;63(21):9451–63. doi: 10.1021/acs.inorgchem.3c02773 (PMC11134491; doi:10.1021/acs.inorgchem.3c02773)
Supplement: Supplementary file 1 — ic3c02773_si_001.zip [file ic3c02773_si_001.zip › optimized-structures/sm-ipr-mono.xyz]

88
Energy = -2553.290935528
B     1.6327542    1.7657953    1.3638587 
P     2.8640858    1.6862387   -0.1471475 
C     4.5273775    1.0762192    0.4195388 
C     4.4088452   -0.3560383    0.9758419 
H     3.9959490   -1.0440392    0.2305707 
H     3.7610681   -0.3867806    1.8597413 
H     5.4028048   -0.7215151    1.2674478 
C     5.1689409    2.0326169    1.4429557 
H     6.1463838    1.6401846    1.7550194 
H     5.3297531    3.0354979    1.0286314 
H     4.5392858    2.1277574    2.3357657 
H     5.1449228    1.0452046   -0.4902473 
C     3.1247112    3.4014295   -0.8156042 
C     1.7855871    3.9847091   -1.3076189 
H     1.0381498    4.0043163   -0.5070182 
H     1.3779393    3.3965214   -2.1382358 
H     1.9368167    5.0141034   -1.6596871 
C     4.1968765    3.4318227   -1.9215355 
H     3.9076779    2.7907545   -2.7630621 
H     4.3129497    4.4571653   -2.2983237 
H     5.1762721    3.0980375   -1.5574917 
H     3.4676519    3.9969916    0.0432817 
B     2.2111210    0.5074670   -1.5605437 
H     1.1052038    0.9246906   -1.9046687 
H     2.9548361    0.4512310   -2.5027678 
H     2.0751038   -0.5910408   -1.0381551 
H     0.5585378    2.1327069    0.8861278 
H     1.5062621    0.6269875    1.7991580 
H     1.9714602    2.5385516    2.2197938 
B     0.8117863   -2.2270448    1.3888924 
P     0.0011188   -3.3299758   -0.0012102 
C    -1.2778757   -4.4446419    0.7578618 
C    -1.8421796   -5.4568915   -0.2571974 
H    -2.6004703   -6.0871472    0.2273842 
H    -1.0649864   -6.1193639   -0.6574582 
H    -2.3176207   -4.9395844   -1.0995350 
C    -2.3980103   -3.6024009    1.3998448 
H    -2.0042243   -2.8873531    2.1298873 
H    -2.9484071   -3.0395698    0.6361406 
H    -3.1102244   -4.2626281    1.9130324 
H    -0.7489061   -4.9835750    1.5577336 
C     1.2920634   -4.4348494   -0.7560880 
C     1.8644216   -5.4361186    0.2653929 
H     1.0934198   -6.1045390    0.6677839 
H     2.3330788   -4.9096022    1.1057415 
H     2.6299074   -6.0609344   -0.2148594 
C     2.4048750   -3.5843166   -1.3997684 
H     2.0056439   -2.8744850   -2.1318768 
H     2.9495545   -3.0143511   -0.6374993 
H     3.1227592   -4.2401139   -1.9107436 
H     0.7692562   -4.9831958   -1.5536434 
B    -0.8134795   -2.2309812   -1.3887347 
H     0.0675015   -1.5046652   -1.8421433 
H    -1.3312930   -2.8630349   -2.2710087 
H    -1.6487555   -1.5418440   -0.8118939 
H     1.6552110   -1.5426843    0.8261425 
H    -0.0719756   -1.4928625    1.8305629 
H     1.2944120   -2.8726738    2.2811152 
B    -1.6401737    1.7539964   -1.3743670 
P    -2.8622198    1.6432108    0.1481239 
C    -4.5219644    1.0264373   -0.4237283 
C    -4.3955736   -0.4019943   -0.9868560 
H    -5.3877234   -0.7704414   -1.2804942 
H    -3.9806319   -1.0919768   -0.2445830 
H    -3.7475488   -0.4255475   -1.8707291 
C    -5.1687894    1.9854287   -1.4412576 
H    -4.5423086    2.0867646   -2.3354071 
H    -6.1453774    1.5899285   -1.7518245 
H    -5.3328259    2.9856986   -1.0220971 
H    -5.1371963    0.9877877    0.4872213 
C    -3.1228193    3.3615439    0.8149211 
C    -1.7887897    3.9512093    1.3107997 
H    -1.9490868    4.9792967    1.6625269 
H    -1.0388865    3.9770573    0.5130823 
H    -1.3795993    3.3659718    2.1424483 
C    -4.2008956    3.3886521    1.9151605 
H    -5.1758842    3.0448537    1.5488437 
H    -3.9102848    2.7563897    2.7626060 
H    -4.3263989    4.4159958    2.2832252 
H    -3.4641989    3.9510806   -0.0486341 
B    -2.2235661    0.4713705    1.5777470 
H    -2.0639206   -0.6231816    1.0451374 
H    -1.1345508    0.9026920    1.9466400 
H    -3.0002115    0.3897392    2.4897306 
H    -1.4851841    0.6145831   -1.8081575 
H    -0.5749284    2.1465030   -0.9010072 
H    -2.0209119    2.5086274   -2.2267307 
Sm   -0.0234778    0.0321645   -0.0018212 
