# Supplementary material for: The Influence of Phosphorus Substituents on the Structures and Solution Speciation of Trivalent Uranium and Lanthanide Phosphinodiboranates
Source: Inorg Chem. 2023 Nov 27;63(21):9451–63. doi: 10.1021/acs.inorgchem.3c02773 (PMC11134491; doi:10.1021/acs.inorgchem.3c02773)
Supplement: Supplementary file 1 — ic3c02773_si_001.zip [file ic3c02773_si_001.zip › optimized-structures/u-ipr-mono.xyz]

88
Energy = -2372.205869816
B     1.7210246    1.7282515    1.4272891 
P     2.8806012    1.6758597   -0.1567601 
C     4.5570553    1.0347917    0.3277444 
C     4.4453004   -0.4120011    0.8465565 
H     3.9989685   -1.0757183    0.0984770 
H     3.8320323   -0.4626807    1.7539227 
H     5.4460183   -0.7937538    1.0890382 
C     5.2472774    1.9545261    1.3532434 
H     6.2310103    1.5423468    1.6150784 
H     5.4039278    2.9672654    0.9622907 
H     4.6543954    2.0298051    2.2725752 
H     5.1382949    1.0256064   -0.6059249 
C     3.1136684    3.4227690   -0.7477786 
C     1.7617512    4.0261516   -1.1756368 
H     1.0361019    4.0115162   -0.3555505 
H     1.3303678    3.4765034   -2.0204947 
H     1.9064109    5.0696969   -1.4856180 
C     4.1579334    3.5095906   -1.8773417 
H     3.8437889    2.9195483   -2.7465569 
H     4.2696909    4.5543101   -2.1971178 
H     5.1443032    3.1514320   -1.5583721 
H     3.4780774    3.9739681    0.1314011 
B     2.2234386    0.5697322   -1.6403690 
H     1.1188251    0.9880625   -1.9964413 
H     3.0154799    0.5448948   -2.5420379 
H     2.0699409   -0.5606351   -1.1743751 
H     0.6263226    2.1330556    1.0321705 
H     1.5704832    0.5802057    1.8534782 
H     2.1642147    2.4702471    2.2604140 
B     0.8328958   -2.2625410    1.3792044 
P     0.0397506   -3.4081396    0.0200175 
C    -1.2501449   -4.5003157    0.7931529 
C    -1.8043253   -5.5324612   -0.2078331 
H    -2.5788455   -6.1429570    0.2763128 
H    -1.0261519   -6.2123849   -0.5758420 
H    -2.2576837   -5.0312102   -1.0718938 
C    -2.3774132   -3.6372865    1.3960266 
H    -1.9931219   -2.8978670    2.1067237 
H    -2.9191352   -3.0988723    0.6090133 
H    -3.0944990   -4.2814203    1.9226830 
H    -0.7361770   -5.0239013    1.6128165 
C     1.3296615   -4.5310118   -0.7070548 
C     1.8973092   -5.5157913    0.3328723 
H     1.1234778   -6.1772379    0.7413309 
H     2.3603083   -4.9757578    1.1680541 
H     2.6662545   -6.1485624   -0.1312612 
C     2.4455586   -3.6895253   -1.3587535 
H     2.0472617   -2.9896896   -2.1015022 
H     2.9883552   -3.1101507   -0.6017535 
H     3.1661943   -4.3502219   -1.8593379 
H     0.8122538   -5.0921998   -1.4992304 
B    -0.7650111   -2.2960529   -1.3558303 
H     0.1271265   -1.5686104   -1.7988697 
H    -1.2892413   -2.9104234   -2.2461184 
H    -1.5767938   -1.5973782   -0.7578252 
H     1.6589385   -1.5600714    0.7854994 
H    -0.0683078   -1.5239678    1.7875344 
H     1.3579852   -2.8464920    2.2882107 
B    -1.6694532    1.7819306   -1.3297486 
P    -2.9458391    1.7250525    0.1384749 
C    -4.5899665    1.1028212   -0.4645979 
C    -4.4394063   -0.3249771   -1.0280476 
H    -5.4217881   -0.7041477   -1.3406758 
H    -4.0279437   -1.0120920   -0.2809490 
H    -3.7758309   -0.3393939   -1.9008761 
C    -5.2220962    2.0570186   -1.4960739 
H    -4.5705866    2.1720948   -2.3709306 
H    -6.1839327    1.6519109   -1.8389853 
H    -5.4108271    3.0529834   -1.0765702 
H    -5.2284324    1.0566086    0.4300889 
C    -3.2315989    3.4375874    0.8019149 
C    -1.9033714    4.0212822    1.3246088 
H    -2.0619800    5.0486333    1.6794319 
H    -1.1385928    4.0453932    0.5403489 
H    -1.5135279    3.4285334    2.1608747 
C    -4.3239255    3.4549625    1.8885170 
H    -5.2965973    3.1281802    1.5006607 
H    -4.0514086    2.7996680    2.7249667 
H    -4.4461691    4.4741754    2.2799217 
H    -3.5610216    4.0389227   -0.0582696 
B    -2.2612636    0.5428050    1.5208125 
H    -2.0904016   -0.5319862    0.9542316 
H    -1.1613589    0.9848706    1.8615699 
H    -2.9869831    0.4160566    2.4705918 
H    -1.5072844    0.6148999   -1.6992615 
H    -0.6074208    2.1747556   -0.8339504 
H    -1.9819283    2.4932226   -2.2460569 
U     0.1077509    0.0653816   -0.0016721 
