# Supplementary material for: The Influence of Phosphorus Substituents on the Structures and Solution Speciation of Trivalent Uranium and Lanthanide Phosphinodiboranates
Source: Inorg Chem. 2023 Nov 27;63(21):9451–63. doi: 10.1021/acs.inorgchem.3c02773 (PMC11134491; doi:10.1021/acs.inorgchem.3c02773)
Supplement: Supplementary file 1 — ic3c02773_si_001.zip [file ic3c02773_si_001.zip › optimized-structures/u-et-dimer.xyz]

140
Energy = -4272.853864040
B     4.5916511   -2.1857639   -1.2713524 
P     6.0420901   -2.0805112    0.0115989 
C     7.6507736   -1.7818794   -0.8359214 
C     7.6767802   -0.4469331   -1.6029458 
H     7.5304775    0.3996144   -0.9223331 
H     6.8849110   -0.4080877   -2.3597362 
H     8.6413744   -0.3163210   -2.1096067 
H     8.4364131   -1.8020433   -0.0675975 
H     7.8283697   -2.6259732   -1.5169289 
C     6.2633441   -3.6682837    0.9189181 
H     6.5698825   -4.4301791    0.1883995 
C     4.9868507   -4.1057927    1.6611536 
H     5.1656989   -5.0396354    2.2091724 
H     4.6614029   -3.3437867    2.3779746 
H     4.1615752   -4.2743222    0.9595911 
H     7.0947379   -3.5304125    1.6244460 
B     5.6094117   -0.6121182    1.1988420 
H     5.4224384    0.3390743    0.4360790 
H     6.4481582   -0.3465179    2.0186243 
H     4.5379600   -0.9046200    1.7343826 
H     4.5110508   -1.0484291   -1.7531339 
H     4.7150279   -3.0166962   -2.1319469 
H     3.5697624   -2.3970637   -0.6044264 
B     1.9713212   -1.3805212    2.2834308 
P     0.0516650   -1.2891326    2.5668829 
C    -0.6897286   -2.9735819    2.6225741 
H    -0.1870171   -3.5343533    3.4227025 
C    -0.5665891   -3.7072343    1.2771448 
H     0.4846339   -3.8563981    1.0040369 
H    -1.0507552   -4.6909187    1.3264170 
H    -1.0447019   -3.1346310    0.4740611 
H    -1.7454312   -2.8576801    2.9026340 
C    -0.2032955   -0.6295202    4.2707710 
C     0.3144869    0.8105946    4.4381136 
H     0.1396264    1.1607426    5.4634837 
H    -0.1949316    1.4944669    3.7503175 
H     1.3892155    0.8733915    4.2336141 
H    -1.2806379   -0.6825386    4.4820210 
H     0.3100152   -1.3103291    4.9637079 
B    -0.9746990   -0.1503292    1.3936893 
H    -0.4345387    0.9195575    1.2987918 
H    -1.1092669   -0.6753333    0.2930743 
B    -4.2830553    2.1892398    1.5611769 
P    -3.4888351    3.3707147    0.2345920 
C    -4.8023324    4.4535082   -0.4720833 
C    -5.9419173    3.6665544   -1.1424442 
H    -6.4465366    3.0125672   -0.4220602 
H    -6.6869604    4.3574390   -1.5563609 
H    -5.5668723    3.0399884   -1.9595167 
H    -4.3151706    5.1244506   -1.1930218 
H    -5.1890201    5.0695062    0.3515473 
C    -2.2877584    4.5292138    1.0147120 
H    -2.8713354    5.2190510    1.6404621 
C    -1.2086474    3.8206943    1.8503198 
H    -0.4968386    4.5515253    2.2533381 
H    -0.6446092    3.0964789    1.2545745 
H    -1.6573960    3.2791106    2.6905673 
H    -1.8351012    5.1158089    0.2035121 
B    -2.6350539    2.4323060   -1.2502352 
H    -2.2107374    3.2196744   -2.0513371 
H    -1.7425291    1.7117504   -0.7953680 
H    -3.5067076    1.7127360   -1.7570048 
H    -5.0705222    1.4746191    0.9377223 
H    -4.8595690    2.7915786    2.4268174 
H    -3.3891007    1.4768704    2.0102831 
B    -2.0988643   -1.3506530   -2.2381568 
P    -0.2411253   -1.3910072   -2.7868684 
C    -0.0637770   -0.3360076   -4.2888448 
H    -0.8776952   -0.6087922   -4.9746098 
C    -0.0884143    1.1681594   -3.9689916 
H     0.7577509    1.4414682   -3.3288586 
H    -1.0103636    1.4550125   -3.4514401 
H    -0.0194849    1.7551824   -4.8936165 
H     0.8858879   -0.6119245   -4.7680230 
C     0.1854961   -3.0777546   -3.3973297 
C     0.0460944   -4.1696423   -2.3241048 
H    -0.9757026   -4.2052154   -1.9271995 
H     0.2823561   -5.1537707   -2.7480263 
H     0.7312441   -3.9875334   -1.4888992 
H    -0.4814052   -3.2817180   -4.2466527 
H     1.2145420   -3.0390043   -3.7800650 
B     1.1255281   -0.8509314   -1.5479949 
H     2.1861459   -0.7447113   -2.1649073 
H     1.2745569   -1.6835089   -0.6635009 
H     0.8812930    0.2315724   -1.0169263 
H    -2.7485292   -1.8963114   -3.0960642 
H    -2.3823971   -0.1576059   -2.1778273 
H    -2.2411726   -1.8872152   -1.1449058 
B    -5.6432150   -0.7021039   -1.2340210 
P    -5.7302345   -1.9951599    0.2363901 
C    -7.3219956   -1.7593184    1.1320366 
C    -7.4697976   -0.3543814    1.7409016 
H    -7.4579767    0.4161322    0.9618551 
H    -8.4194201   -0.2763012    2.2846781 
H    -6.6558408   -0.1345093    2.4408591 
H    -8.1282007   -1.9589795    0.4127117 
H    -7.3688254   -2.5308754    1.9126448 
C    -5.8132747   -3.6933656   -0.4703600 
C    -4.5082087   -4.1260128   -1.1603404 
H    -4.2399168   -3.4427586   -1.9729649 
H    -4.6206661   -5.1339802   -1.5790239 
H    -3.6732508   -4.1419465   -0.4501863 
H    -6.0604204   -4.3709434    0.3587906 
H    -6.6536919   -3.7065541   -1.1777209 
B    -4.2686677   -1.9312367    1.5350190 
H    -4.2509493   -0.7909664    2.0104555 
H    -3.2145040   -2.1030553    0.9160423 
H    -4.4274705   -2.7626251    2.3885762 
H    -5.6190537    0.4271380   -0.7397757 
H    -4.5789115   -0.8852048   -1.8213885 
H    -6.5886936   -0.8466805   -1.9605801 
H    -2.0694493   -0.0530286    1.9479635 
H     2.2169046   -1.9688206    1.2287751 
H     2.3378176   -0.2090634    2.2198936 
H     2.4956927   -1.9390706    3.2135530 
B     3.7472810    2.1260070   -1.6762707 
P     3.4135506    3.3783284   -0.2346101 
C     4.9130498    4.3408211    0.2340767 
C     6.0921084    3.4413344    0.6472211 
H     5.8313259    2.8078379    1.5021538 
H     6.9595729    4.0532691    0.9254098 
H     6.3891279    2.7815686   -0.1761176 
H     4.6304475    5.0148250    1.0549970 
H     5.1857288    4.9646102   -0.6289503 
C     2.1760327    4.6505044   -0.7378362 
C     0.9301487    4.0386381   -1.4021693 
H     0.1694640    4.8087664   -1.5819450 
H     1.1844974    3.5839486   -2.3649915 
H     0.4786041    3.2594467   -0.7784660 
H     1.9033998    5.2101339    0.1679583 
H     2.6734063    5.3500008   -1.4243617 
B     2.7431208    2.3513980    1.2676278 
H     2.3980062    3.0073283    2.2144316 
H     1.7915364    1.6995547    0.8152227 
H     3.6464565    1.5682002    1.5754870 
H     2.6747500    1.5387215   -1.8018901 
H     4.1001988    2.6158550   -2.7169517 
H     4.5904174    1.3253854   -1.2594277 
U    -3.3659449    0.0995974   -0.0065038 
U     3.0910613   -0.1354528   -0.0259789 
