# Supplementary material for: The Influence of Phosphorus Substituents on the Structures and Solution Speciation of Trivalent Uranium and Lanthanide Phosphinodiboranates
Source: Inorg Chem. 2023 Nov 27;63(21):9451–63. doi: 10.1021/acs.inorgchem.3c02773 (PMC11134491; doi:10.1021/acs.inorgchem.3c02773)
Supplement: Supplementary file 1 — ic3c02773_si_001.zip [file ic3c02773_si_001.zip › optimized-structures/u-ph-mono.xyz]

94
Energy = -3050.512427475
B    -0.6422494   -1.8722643   -1.2897217 
P    -2.1209770   -1.8658095   -0.0213375 
C    -3.7034805   -1.6885685   -0.9087903 
C    -4.0377620   -2.5978126   -1.9340025 
C    -5.2375715   -2.4510498   -2.6419908 
C    -6.1098454   -1.3915776   -2.3383987 
C    -5.7807111   -0.4829863   -1.3214302 
C    -4.5825470   -0.6303421   -0.6047802 
H    -4.3297082    0.0715473    0.1875658 
H    -6.4567626    0.3367538   -1.0812474 
H    -7.0400952   -1.2767482   -2.8928050 
H    -5.4904074   -3.1570427   -3.4315821 
H    -3.3568323   -3.4133046   -2.1743822 
C    -2.1870949   -3.4800147    0.8231865 
C    -3.1951275   -3.7331156    1.7766052 
C    -3.2332516   -4.9594548    2.4524933 
C    -2.2612712   -5.9398262    2.1888911 
C    -1.2549751   -5.6916454    1.2435800 
C    -1.2173602   -4.4670558    0.5584174 
H    -0.4401177   -4.2778803   -0.1794322 
H    -0.5027269   -6.4511084    1.0337497 
H    -2.2903211   -6.8910779    2.7182401 
H    -4.0153877   -5.1495651    3.1859532 
H    -3.9436415   -2.9698048    1.9857018 
B    -1.9612832   -0.4325192    1.2895756 
H    -2.8504364   -0.4332046    2.0964568 
H    -1.9544768    0.6107997    0.6428744 
H    -0.8695723   -0.5798538    1.8373798 
H    -0.6347414   -0.7643440   -1.8236554 
H     0.3739128   -2.0043342   -0.6127189 
H    -0.7276616   -2.7450094   -2.1097779 
B     0.4322086    2.6553058    1.4744944 
P    -0.6858085    3.3364273   -0.0003885 
C    -2.3674749    3.6740964    0.6012217 
C    -3.4801591    3.0772580   -0.0233776 
C    -4.7721946    3.3114143    0.4710520 
C    -4.9596880    4.1440844    1.5845945 
C    -3.8524212    4.7459548    2.2064642 
C    -2.5599197    4.5109215    1.7201393 
H    -1.7003950    4.9710657    2.2054700 
H    -3.9960072    5.3918010    3.0711967 
H    -5.9628355    4.3244963    1.9677985 
H    -5.6278827    2.8457765   -0.0157929 
H    -3.3348825    2.4296744   -0.8859026 
C     0.0152166    4.9368694   -0.5179326 
C     1.3290969    5.3039488   -0.1699559 
C     1.8610457    6.5212863   -0.6229538 
C     1.0841391    7.3786946   -1.4161263 
C    -0.2290055    7.0171394   -1.7612210 
C    -0.7613806    5.7992649   -1.3192954 
H    -1.7777264    5.5163573   -1.5902523 
H    -0.8350562    7.6803810   -2.3763889 
H     1.4976690    8.3242397   -1.7633729 
H     2.8780304    6.7993216   -0.3508501 
H     1.9304743    4.6456053    0.4535986 
B    -0.7520971    2.2176771   -1.6164888 
H    -1.2083635    2.8440225   -2.5315626 
H    -1.3971486    1.2039960   -1.3778430 
H     0.4260222    1.9129196   -1.8212398 
H     1.4991029    2.2989678    0.9468960 
H    -0.1175970    1.6653794    1.9530333 
H     0.6097198    3.5108039    2.2955874 
B     2.7051211    0.1190600   -1.3974580 
P     3.2152266   -1.1154272    0.0536733 
C     3.2968473   -2.8183362   -0.5772652 
C     4.0138908   -3.0987713   -1.7589041 
C     4.0492849   -4.4045856   -2.2651351 
C     3.3668528   -5.4371883   -1.5997244 
C     2.6523731   -5.1622152   -0.4238697 
C     2.6167930   -3.8567025    0.0891083 
H     2.0566779   -3.6418939    0.9971502 
H     2.1236582   -5.9600884    0.0956457 
H     3.3918422   -6.4502625   -1.9981813 
H     4.6017633   -4.6156742   -3.1792804 
H     4.5346489   -2.2960130   -2.2786920 
C     4.9018974   -0.6680560    0.5787028 
C     5.6637553   -1.5981489    1.3154662 
C     6.9471372   -1.2580790    1.7621347 
C     7.4750385    0.0143779    1.4866854 
C     6.7178046    0.9437330    0.7579615 
C     5.4352878    0.6046880    0.2999284 
H     4.8549093    1.3235100   -0.2749363 
H     7.1247715    1.9297442    0.5393829 
H     8.4716933    0.2780406    1.8371031 
H     7.5323793   -1.9825164    2.3263222 
H     5.2530993   -2.5836036    1.5317089 
B     2.0952630   -1.0402090    1.6695360 
H     2.6516936   -1.5801622    2.5841761 
H     1.0059897   -1.5443041    1.4242634 
H     1.9485582    0.1673463    1.8792355 
H     3.5850986    0.2041665   -2.2073707 
H     1.6570960   -0.2840126   -1.8971931 
H     2.4861394    1.2096936   -0.8438143 
U     0.4372104    0.3849585    0.0284214 
