# Supplementary material for: The Influence of Phosphorus Substituents on the Structures and Solution Speciation of Trivalent Uranium and Lanthanide Phosphinodiboranates
Source: Inorg Chem. 2023 Nov 27;63(21):9451–63. doi: 10.1021/acs.inorgchem.3c02773 (PMC11134491; doi:10.1021/acs.inorgchem.3c02773)
Supplement: Supplementary file 1 — ic3c02773_si_001.zip [file ic3c02773_si_001.zip › optimized-structures/nd-et-2-small.xyz]

140
Energy = -4440.454559844
Nd    1.6517716    1.5578300   -2.6121790 
Nd   -1.7218662   -1.6298197    2.7269644 
P    -3.8240889    0.1409452    4.7603551 
P     3.8613351   -0.1742988   -4.6070442 
P     1.7197804    1.1861843    1.9048111 
P    -1.8541902   -1.1756341   -1.7812029 
C    -5.4335820   -0.3893501    5.5169957 
C     5.4735417    0.4080266   -5.3197375 
C     3.4353953    0.5668512    2.2570408 
C    -3.5211747   -0.4112490   -2.0815010 
H    -5.3398209   -0.2489981    6.6127296 
H     5.3952585    0.3331597   -6.4223388 
H     4.1503755    1.3119053    1.8561418 
H    -4.2829450   -1.1010098   -1.6682155 
H    -6.2128690    0.3099332    5.1530427 
H     6.2559359   -0.3041264   -4.9882512 
H     3.5511496    0.5388333    3.3587025 
H    -3.6638025   -0.3619314   -3.1792659 
C    -5.8102285   -1.8432371    5.1860451 
C     5.8339710    1.8441307   -4.9031150 
C     3.7044739   -0.8162220    1.6388723 
C    -3.6644569    0.9818507   -1.4442325 
H    -5.9044947   -1.9966165    4.0946920 
H     5.9366865    1.9315292   -3.8053817 
H     2.9898057   -1.5730082    2.0159441 
H    -2.9103573    1.6880387   -1.8416474 
H    -6.7799704   -2.1017587    5.6551258 
H     6.7951759    2.1446780   -5.3646713 
H     4.7272049   -1.1532612    1.8976303 
H    -4.6683699    1.3951197   -1.6632081 
H    -5.0475687   -2.5516524    5.5612421 
H     5.0584686    2.5642224   -5.2267094 
H     3.6277106   -0.7814669    0.5347756 
H    -3.5517887    0.9301119   -0.3440350 
C     3.6658559   -1.9386169   -5.1464522 
C     1.6531023    2.9086894    2.5980525 
C    -1.9516297   -2.8849742   -2.5027837 
H     2.7340051   -2.2841640   -4.6558206 
H     0.5910144    3.2148295    2.5114290 
H    -0.9176506   -3.2812866   -2.4512471 
H     4.4988481   -2.5145506   -4.6956091 
H     1.8729447    2.8277751    3.6813945 
H    -2.1939641   -2.7657569   -3.5777618 
C     3.5913562   -2.1564005   -6.6657400 
C     2.5691949    3.9339599    1.9123304 
C    -2.9307993   -3.8436049   -1.8074247 
H     3.6374099    3.6610992    2.0112725 
H    -3.9736736   -3.4758581   -1.8598088 
H     3.4162010   -3.2270150   -6.8910786 
H     2.4350126    4.9329189    2.3722909 
H    -2.9019060   -4.8374997   -2.2961119 
H     2.7667498   -1.5705192   -7.1138579 
H     2.3416459    4.0200306    0.8332097 
H    -2.6736658   -3.9787733   -0.7400955 
B    -2.3728440   -0.9971719    5.4018054 
B     2.3791147    0.9093080   -5.2723294 
B     1.5700359    1.2936625   -0.0186579 
B    -1.6692665   -1.3301087    0.1352599 
H    -2.2829604   -1.0167685    6.6197233 
H     2.2908280    0.9425321   -6.4893832 
H     2.6728428    1.6737196   -0.4413701 
H    -2.7805663   -1.6649702    0.5744615 
H    -1.3316538   -0.5723548    4.8784456 
H     1.3568375    0.4292516   -4.7548868 
H     0.7092073    2.1121023   -0.3824597 
H    -0.8410552   -2.1945219    0.4659945 
H    -2.6068683   -2.1311246    4.9512324 
H     2.5643124    2.0494960   -4.8160319 
H     1.3199707    0.1968278   -0.5298362 
H    -1.3571191   -0.2554519    0.6585704 
B    -3.9492734    0.0935883    2.8099952 
B     3.9132481   -0.1302739   -2.6538944 
B     0.4835589    0.0951903    2.9207982 
B    -0.5576093   -0.1587595   -2.7996856 
H    -4.1093754   -1.0981914    2.4920081 
H     4.0325235    1.0599291   -2.3146733 
H     0.5529662   -1.0438383    2.4351252 
H    -0.6028173    0.9827912   -2.3164618 
H    -2.8384451    0.4650897    2.3835834 
H     2.7902133   -0.5373251   -2.2910229 
H    -0.6595539    0.5566640    2.7610074 
H     0.5721879   -0.6485850   -2.6245693 
H    -4.8408856    0.8043927    2.3727793 
H     4.8003767   -0.8240694   -2.1818641 
H     0.8208699    0.1070092    4.0954006 
H    -0.8826591   -0.1566310   -3.9778954 
B     2.9634176    4.0678338   -2.5431626 
B    -3.0738829   -4.1172311    2.6455455 
B    -0.0578150    3.5878666   -3.5102238 
B    -0.0163695   -3.6885024    3.5473763 
H     3.8293117    4.8868540   -2.2771381 
H    -1.1042357    4.1080341   -3.8633660 
H     1.0285879   -4.2317815    3.8686207 
H     3.4337663    3.1288617   -3.2010017 
H    -3.5092037   -3.1905067    3.3439734 
H    -0.1192295    3.2001223   -2.3234161 
H     0.0330013   -3.2669028    2.3719443 
H     2.4370541    3.6191715   -1.5130109 
H    -2.5822983   -3.6482421    1.6074425 
H     0.2232407    2.6141849   -4.2302519 
H    -0.2759712   -2.7331585    4.2990010 
P     1.4639926    4.8176881   -3.5482754 
P    -1.5480384   -4.9064090    3.5775489 
H    -3.9562051   -4.9223050    2.3914890 
C     1.9321089    5.2306658   -5.2943556 
C     3.2704582    5.9717968   -5.4404044 
H     1.0956330    5.8097026   -5.7348090 
H     1.9659811    4.2594395   -5.8257458 
H     3.4804965    6.1790237   -6.5084722 
H     3.2658953    6.9408612   -4.9040231 
H     4.1030753    5.3651294   -5.0360995 
C     0.9657507    6.4229922   -2.7576165 
C     0.5389776    6.2614700   -1.2893257 
H     0.1359223    6.8394765   -3.3629582 
H     1.8271407    7.1152952   -2.8376582 
H     0.2434637    7.2421021   -0.8671558 
H    -0.3232681    5.5737480   -1.1967086 
H     1.3657737    5.8586902   -0.6738799 
C    -1.9676347   -5.3769190    5.3211444 
C    -3.2972691   -6.1307906    5.4805584 
H    -1.9921317   -4.4222619    5.8825375 
H    -1.1161988   -5.9636806    5.7208494 
H    -3.4763075   -6.3725953    6.5469918 
H    -4.1443619   -5.5176162    5.1184404 
H    -3.3017364   -7.0828045    4.9144277 
C    -1.0790146   -6.4833381    2.7152348 
C    -0.7076105   -6.2706006    1.2382691 
H    -1.9359901   -7.1801032    2.8033789 
H    -0.2267495   -6.9180968    3.2747487 
H    -0.4208961   -7.2345495    0.7737228 
H    -1.5593743   -5.8548686    0.6670458 
H     0.1458040   -5.5732503    1.1364750 
H     4.5334589   -1.8601045   -7.1669403 
C    -3.5807027    1.8858969    5.3435167 
C    -2.3019934    2.5379350    4.7902342 
H    -3.5578495    1.8586827    6.4515000 
H    -4.4771522    2.4628305    5.0392087 
H    -2.1979075    3.5673270    5.1865766 
H    -1.3997269    1.9651278    5.0768396 
H    -2.3278464    2.5964084    3.6856262 
