# Supplementary material for: The Influence of Phosphorus Substituents on the Structures and Solution Speciation of Trivalent Uranium and Lanthanide Phosphinodiboranates
Source: Inorg Chem. 2023 Nov 27;63(21):9451–63. doi: 10.1021/acs.inorgchem.3c02773 (PMC11134491; doi:10.1021/acs.inorgchem.3c02773)
Supplement: Supplementary file 1 — ic3c02773_si_001.zip [file ic3c02773_si_001.zip › optimized-structures/nd-et-4-small.xyz]

280
Energy = -8880.961790683
Nd    0.0588950    2.6610021   -2.3143392 
Nd    0.1492281    0.7462746    7.8190273 
Nd    0.1522371   -0.7590037   -7.9147107 
Nd   -0.3368223   -2.6100349    2.3802122 
P    -1.7876621    2.8617140   -6.4741925 
P    -3.1990368   -1.1051383    5.3951542 
P     3.1450907    1.3999006   -5.2500096 
P     1.5824345   -3.0493224    6.5084143 
P     0.0495633   -1.1552584  -11.2380763 
P     2.5825487    0.5305120    0.8699303 
P    -2.8313511   -0.5106011   -0.8244677 
P     0.1928759    1.0568728   11.2027865 
C    -3.5986278    2.7807382   -6.0565818 
C    -4.1031071   -2.4560126    6.2940240 
C     3.8406232    2.9243336   -6.0502581 
C     3.3485780   -3.3669231    6.0220605 
C     0.5730395   -2.6375629  -12.2235537 
C     3.9586614   -0.1324410   -0.1878832 
C    -4.2587051    0.1421393    0.1690035 
C    -0.1946580    2.4978417   12.3058544 
H    -3.8017929    3.5622724   -5.2980878 
H    -4.4647607   -2.0386301    7.2544845 
H     4.3565277    2.6029387   -6.9767131 
H     3.3527771   -4.2026362    5.2950249 
H     4.4102015    0.7270324   -0.7193416 
H    -4.7074925   -0.7159134    0.7058160 
H     0.7047504    2.7002694   12.9202299 
H    -4.1591473    3.0417067   -6.9763299 
H    -4.9921262   -2.7106775    5.6826498 
H     4.6072416    3.3355668   -5.3632636 
H     3.8842758   -3.7006354    6.9330157 
H     4.7209951   -0.5456413    0.5029409 
H    -5.0077579    0.5240872   -0.5535613 
H    -1.0069896    2.1775926   12.9889265 
C    -4.0260191    1.3994585   -5.5292242 
C    -3.2393540   -3.7047166    6.5399158 
C     2.7736805    3.9843764   -6.3704362 
C     4.0221640   -2.1246243    5.4136448 
C     1.0581575   -3.8013173  -11.3431258 
C     3.5012172   -1.2023641   -1.1917212 
C    -3.8508804    1.2405646    1.1641073 
C    -0.6052953    3.7548666   11.5202545 
H    -3.8782232    0.6121655   -6.2917888 
H    -2.8829098   -4.1444891    5.5892125 
H     2.2828217    4.3539389   -5.4506329 
H     4.0567075   -1.2888344    6.1375903 
H     1.9143853   -3.5013994  -10.7100175 
H     3.1145496   -2.1016593   -0.6755691 
H    -3.4541951    2.1335317    0.6444787 
H    -1.5082368    3.5704995   10.9081579 
H    -5.0991715    1.4150910   -5.2539598 
H    -3.8286239   -4.4747715    7.0755261 
H     3.2402416    4.8499923   -6.8803976 
H     5.0614017   -2.3647404    5.1140160 
H     4.3526493   -1.5108590   -1.8304482 
H    -4.7285416    1.5518396    1.7646807 
H    -0.8262576    4.5857852   12.2187759 
H    -3.4463749    1.1171475   -4.6301636 
H    -2.3535769   -3.4607334    7.1568545 
H     1.9911369    3.5732747   -7.0376737 
H     3.4780626   -1.7764027    4.5150809 
H     2.7078779   -0.8097802   -1.8533888 
H    -3.0789026    0.8711613    1.8628116 
H     0.2025717    4.0838209   10.8395202 
C    -1.5071619    4.5910610   -7.0963635 
C    -4.4372629    0.2720691    5.2124564 
C     4.5818175    0.2282428   -5.1000282 
C     0.9774425   -4.6526200    7.2268225 
C    -0.4826160    0.1337478  -12.4624762 
C     3.4303749    1.6245884    2.1041476 
C    -3.5919533   -1.6543804   -2.0715572 
C     0.5985217   -0.3702770   12.3152459 
H    -0.4877380    4.5851808   -7.5312763 
H    -3.9768436    0.9843774    4.4993508 
H     4.2301117   -0.5710525   -4.4169466 
H    -0.0193040   -4.4241305    7.6542495 
H    -0.6971311    1.0322239  -11.8503540 
H     2.6771293    1.8366343    2.8847196 
H    -2.7799065   -1.9083759   -2.7789558 
H     0.7205741   -1.2342728   11.6317572 
H    -2.2120875    4.7498102   -7.9367054 
H    -5.3078768   -0.1722095    4.6893304 
H     5.3817060    0.7728062   -4.5591658 
H     1.6424091   -4.8997686    8.0784377 
H     0.4013251    0.3720099  -13.0872827 
H     4.2143489    1.0137037    2.5939083 
H    -4.3321258   -1.0613995   -2.6453284 
H    -0.2976867   -0.5720388   12.9357342 
C    -1.6295536    5.6995362   -6.0390658 
C    -4.8632731    0.9942229    6.4989151 
C     5.0957221   -0.3746462   -6.4159436 
C     0.8772436   -5.8196864    6.2320921 
C    -1.6976807   -0.2369074  -13.3262049 
C     4.0071137    2.9302516    1.5369880 
C    -4.2223700   -2.9275229   -1.4872631 
C     1.8532985   -0.1868686   13.1829105 
H    -2.6326510    5.7114807   -5.5694497 
H    -5.2752213    0.2920289    7.2497904 
H     1.8636310   -6.0715757    5.7958069 
H    -1.4929349   -1.1187971  -13.9641109 
H     4.7592617    2.7407287    0.7465713 
H    -5.0534364   -2.6942122   -0.7935934 
H     1.7408982    0.6563390   13.8921574 
H     5.9619548   -1.0368643   -6.2191604 
H     0.4948256   -6.7266424    6.7409401 
H    -1.9600330    0.6059665  -13.9958943 
H     4.5004394    3.5091954    2.3423637 
H    -4.6303221   -3.5598369   -2.3007053 
H     2.0435946   -1.1017150   13.7783233 
H    -0.8801528    5.5666717   -5.2365017 
H    -4.0132577    1.5280486    6.9622870 
H     4.3117052   -0.9754062   -6.9142410 
H     0.1883038   -5.5775093    5.4010954 
H    -2.5792330   -0.4656323  -12.6986749 
H     3.2107625    3.5614291    1.0994455 
H    -3.4751803   -3.5236963   -0.9304731 
H     2.7444805    0.0088174   12.5574613 
B    -0.8490869    2.6871881   -4.7880124 
B    -1.7338065   -0.4591819    6.4646305 
B     1.8563291    0.5623559   -6.4043404 
B     0.6188943   -2.7305976    4.8539357 
B     1.3281820    1.5769031   -0.1603568 
B    -1.6304776   -1.4987104    0.3166925 
B     1.7150531    1.4723402   10.0491976 
H    -1.5144999    3.3425846   -3.9629094 
H    -2.1624652    0.2076318    7.4159443 
H     2.2952651    0.4178406   -7.5536536 
H     1.2028100   -3.4200705    3.9971326 
H     1.9292379    2.4560508   -0.7981972 
H    -2.2781028   -2.3173959    0.9864431 
H     2.6976960    1.8501135   10.6664983 
H     0.2873151    3.1597532   -4.8311278 
H    -1.0436496    0.2767267    5.7495336 
H     1.6381735   -0.5447591   -5.9090347 
H    -0.5532804   -3.1029356    4.9205114 
H     0.5055313    2.0695414    0.6004741 
H    -0.7810135   -2.0751824   -0.3488304 
H     1.9510821    0.4322779    9.4128747 
H    -0.7917539    1.5190867   -4.4020022 
H    -1.0220810   -1.3602716    6.9041781 
H     0.7948430    1.1804208   -6.4397228 
H     0.6594684   -1.5507176    4.5042066 
H     0.7787444    0.8000246   -0.9546540 
H    -1.0924317   -0.6902673    1.0841958 
H     1.3146894    2.3446088    9.2588906 
B    -1.5231338    1.6159800   -7.9542072 
B    -2.7598576   -1.6420551    3.5759528 
B     2.5450703    1.7760822   -3.4340088 
B     1.6584366   -1.7077983    7.9272002 
B     1.5865744   -0.4106310  -10.2772053 
B     1.7626624   -0.9442825    1.8111930 
B    -2.0091914    0.9668728   -1.7553649 
B    -1.3812777    0.5912059   10.1431484 
H    -1.8053739    0.5069535   -7.4770334 
H    -2.4386767   -2.8389522    3.5510949 
H     2.1793524    2.9598262   -3.3822365 
H     2.0000741   -0.6582422    7.3626591 
H     1.9496976   -1.2393075   -9.4219732 
H     1.3047925   -1.6852380    0.9316072 
H    -1.5710256    1.7103057   -0.8691920 
H    -1.5516531    1.5201853    9.3274401 
H    -0.3495703    1.6453654   -8.3530667 
H    -1.7890280   -0.9264455    3.2655452 
H     1.5838550    1.0146970   -3.2129602 
H     0.5459932   -1.5793418    8.4638005 
H     1.1478462    0.5987281   -9.6939513 
H     0.8161100   -0.4780793    2.4684660 
H    -1.0491450    0.5100148   -2.3995746 
H    -1.0687374   -0.4373592    9.5103685 
H    -2.3113671    1.9128659   -8.8414682 
H    -3.7288505   -1.4287523    2.8661095 
H     3.4745039    1.5762849   -2.6709163 
H     2.5039827   -2.0533761    8.7401165 
H     2.4988947   -0.1342851  -11.0399889 
H     2.5605014   -1.5369152    2.5236003 
H    -2.8033651    1.5534672   -2.4775082 
H    -2.3806648    0.4045476   10.8186962 
B     1.0683839    5.3725151   -2.3530119 
B     1.8797098    1.6926299    5.8447213 
B    -1.2629511   -1.7676912   -5.7919437 
B    -1.4324039   -5.2824482    2.3956506 
B    -1.5105755    4.5719747   -0.8318227 
B    -0.7064540    3.3098598    6.9198466 
B     1.3234624   -3.2153740   -7.2709628 
B     1.2025544   -4.5655778    0.9079703 
H     1.9249329    6.1692473   -2.7055654 
H     2.8713606    1.6714257    5.1396596 
H    -2.4768286    4.8002773   -0.1205390 
H    -1.3225098    4.3647220    6.8849038 
H     1.9719714   -4.2499961   -7.2906347 
H     2.1638519   -4.8336163    0.2028739 
H     0.4935248    4.8643305   -3.3308127 
H     1.1742055    0.6913732    5.6349745 
H    -0.7428978   -0.6509337   -5.6659324 
H    -0.8674791   -4.7911450    3.3869996 
H    -0.7346355    3.7702874   -0.2846585 
H    -0.1365011    3.1696444    8.0185578 
H     0.5611102   -3.1494505   -8.2485247 
H     0.4551968   -3.7471090    0.3497456 
H     1.5584576    4.4694930   -1.6480394 
H     2.2041069    1.7219721    7.0490998 
H    -1.7443213   -1.8568961   -6.9412030 
H    -1.8838920   -4.3655478    1.6829258 
H    -1.8639063    4.1123715   -1.9358508 
H    -1.4478519    2.3433678    6.7157473 
H     2.0547524   -2.2173401   -7.2685123 
H     1.5662018   -4.1069660    2.0073816 
P    -0.3810432    6.0957499   -1.2729836 
P     0.7457353    3.2712105    5.6041310 
P     0.1482326   -3.1405580   -5.6980555 
P     0.0231216   -6.0498818    1.3532657 
H     0.2537529   -4.1587719  -10.6730606 
B    -1.4511025   -1.5833817  -10.0594997 
H    -2.3155251   -6.0586046    2.7279213 
H    -2.1151290   -1.9632150   -4.9444702 
H    -2.4255113   -2.0102953  -10.6566947 
H    -1.0448097   -2.4119172   -9.2296489 
H    -1.7021883   -0.5173213   -9.4761155 
C     1.7773707    4.7934921    5.8622222 
C     2.9672690    4.9494323    4.9022909 
H     2.1250469    4.7343369    6.9127009 
H     1.0918510    5.6621934    5.7985616 
H     3.5501207    5.8559031    5.1598036 
H     3.6457865    4.0775729    4.9599418 
H     2.6344002    5.0540563    3.8515173 
C     0.0951629    3.4099460    3.8700998 
C    -0.8631743    2.2808241    3.4641027 
H     0.9635447    3.4332970    3.1844889 
H    -0.4092408    4.3943482    3.7963879 
H    -1.2074385    2.4379137    2.4248151 
H    -0.3666908    1.2943600    3.5072025 
H    -1.7489302    2.2465991    4.1259856 
C    -1.3133951    7.3993368   -2.2071885 
C    -2.5407127    7.9679420   -1.4771779 
H    -1.6151728    6.9136605   -3.1564144 
H    -0.5940809    8.2004984   -2.4715408 
H    -3.0730033    8.6933673   -2.1240801 
H    -3.2498764    7.1633163   -1.2043722 
H    -2.2531418    8.4979312   -0.5481402 
C     0.2546625    6.9317978    0.2590786 
C     1.2017630    6.0347058    1.0735706 
H    -0.6212345    7.2267373    0.8702359 
H     0.7725797    7.8604242   -0.0553451 
H     1.5149203    6.5484166    2.0040593 
H     0.7117090    5.0839960    1.3557526 
H     2.1113801    5.7865702    0.4953266 
C     0.9019151   -7.3591260    2.3305783 
C     2.1311677   -7.9701004    1.6392851 
H     0.1575038   -8.1378798    2.5923023 
H     1.1933462   -6.8636458    3.2779275 
H     2.6291299   -8.6987277    2.3095892 
H     1.8521102   -8.5069649    0.7115827 
H     2.8670895   -7.1880637    1.3716275 
C    -0.5970513   -6.8973818   -0.1794558 
C    -1.5265648   -6.0018352   -1.0158201 
H    -1.1259132   -7.8195675    0.1357199 
H     0.2863931   -7.2038992   -0.7738515 
H    -1.8166599   -6.5141583   -1.9548032 
H    -2.4495790   -5.7575198   -0.4578776 
H    -1.0325229   -5.0486627   -1.2833200 
C     1.1438019   -2.9768077   -4.1404336 
C     0.3259686   -2.6042874   -2.8962803 
H     1.9132037   -2.2068900   -4.3434007 
H     1.6790589   -3.9379646   -4.0037401 
H     0.9609109   -2.6307551   -1.9924137 
H    -0.0958998   -1.5871405   -2.9891901 
H    -0.5141303   -3.3043442   -2.7294682 
C    -0.7175786   -4.7796528   -5.5605747 
C    -1.6276613   -5.0840141   -6.7608622 
H    -1.3015845   -4.7650706   -4.6186510 
H     0.0732000   -5.5495607   -5.4600128 
H    -2.1028816   -6.0769034   -6.6364186 
H    -2.4301053   -4.3285399   -6.8577936 
H    -1.0531650   -5.0943032   -7.7067292 
H    -0.2918590   -2.9525634  -12.8400736 
H     1.3750808   -2.3025968  -12.9115499 
H     1.3795709   -4.6505328  -11.9778014 
H    -5.6503587    1.7397937    6.2700810 
H    -1.4637069    6.6923319   -6.5024522 
H     5.4265210    0.4079524   -7.1261303 
