# Supplementary material for: The Influence of Phosphorus Substituents on the Structures and Solution Speciation of Trivalent Uranium and Lanthanide Phosphinodiboranates
Source: Inorg Chem. 2023 Nov 27;63(21):9451–63. doi: 10.1021/acs.inorgchem.3c02773 (PMC11134491; doi:10.1021/acs.inorgchem.3c02773)
Supplement: Supplementary file 1 — ic3c02773_si_001.zip [file ic3c02773_si_001.zip › optimized-structures/readme]

All the coordinates optimized in this project are provided in xyz form.
The files named as metal-R-dimer.xyz or metal-R-mono.xyz where R is the PDB substituent in the manuscript.
Two files named as nd-et-2-small.xyz and nd-et-4-small.xyz are optimized dimer and tetramer cutting from the polymeric Nd-Et complex.

the file nd-ipr-4-small.xyz is hypothetical tetramer replacing Et by ipr in the nd-et-4-small.xyz structure.
The file nd-ipr-2-small.xyz is same structure as Nd-ipr-dimer.xyz but optimized with different basis set.

All the structure were optimized with RI-TPSS-D3/def2-TZVP(def-TZVP for U and def2-SV(P) for C) 
except nd-et-2-small.xyz, nd-et-4.xyz, nd-ipr-2-small.xyz, and  nd-ipr-4-small.xyz which are optimized with    RI-TPSS-D3/def2-SV(P)(def2-TZVP for Nd).
The optimized-structures folder contains following xyz files

nd-et-4-small.xyz 
Er-ipr-dimer.xyz                
u-ipr-mono.xyz
Er-ipr-mono.xyz   
nd-ipr-4-small.xyz       
sm-ipr-dimer.xyz  
u-ph-dimer.xyz
nd-et-2-small.xyz       
Nd-ipr-dimer.xyz   
sm-ipr-mono.xyz   
u-ph-mono.xyz     
nd-ipr-mono.xyz    
tb-ipr-dimer.xyz  
u-tbut-dimer.xyz       
nd-ph-dimer.xyz    
tb-ipr-mono.xyz   
u-tbut-mono.xyz
nd-et-dimer.xyz   
nd-ph-mono.xyz    
u-et-dimer.xyz
nd-et-mono.xyz    
nd-tbut-dimer.xyz  
u-et-mono.xyz
nd-ipr-2-small.xyz     
nd-tbut-mono.xyz   
u-ipr-dimer.xyz
